# Supplementary material for: Fibrotic extracellular matrix impacts cardiomyocyte phenotype and function in an iPSC-derived isogenic model of cardiac fibrosis
Source: Transl Res. 2024 Nov;273:58–77. doi: 10.1016/j.trsl.2024.07.003 (PMC11832458; doi:10.1016/j.trsl.2024.07.003)
Supplement: Supplementary file 6 [file mmc6.xlsx]

## Sheet: ALL PROTEINS
Header				Protein Info										Identification details in Original Reports
	PGs	proteins		Protein Info	Repr.prot.Info	Representative protein info		Alt.prot.Info	Alternative protein(s) info					Qual. Data	Q-value	Q-value	#Prot.Peptides	Number of proteotypic peptides									# Peptides (all)	Number of peptides (all)									#Pep.(prot.and all)	Number of peptides (prot. and all)									PGs presence
total	7304	8238																																														thresholds
shown	7304	8238
PG ID	Accession	Description	Sort.Int.			MW (Da)	Length		#	Acessions	MW (Da)	Length	Descriptions			Lib.PG.Q-value		#REF!	#REF!	#REF!	#REF!	#REF!	#REF!	#REF!	#REF!	#REF!		#REF!	#REF!	#REF!	#REF!	#REF!	#REF!	#REF!	#REF!	#REF!		#REF!	#REF!	#REF!	#REF!	#REF!	#REF!	#REF!	#REF!	#REF!		Summary
1101	P02751	Fibronectin (FN) (Cold-insoluble globulin) (CIG) [Cleaved into: Anastellin	54063070			272320	2477		1	P02751	272320	2477	Fibronectin (FN) (Cold-insoluble globulin) (CIG) [Cleaved into: Anastellin; Ugl-Y1; Ugl-Y2; Ugl-Y3]			0.000187301		125	117	122	122	121	124	112	111	118		125	117	122	122	121	124	112	111	118		125(125)	117(117)	122(122)	122(122)	121(121)	124(124)	112(112)	111(111)	118(118)		YYY YYY YYY
1353	P08670	Vimentin	44388160			53652	466		1	P08670	53652	466	Vimentin			0.000187301		44	41	43	43	41	41	46	44	45		49	47	48	49	46	47	52	50	51		44(49)	41(47)	43(48)	43(49)	41(46)	41(47)	46(52)	44(50)	45(51)		YYY YYY YYY
2742	P60709	Actin, cytoplasmic 1 (EC 3.6.4.-) (Beta-actin) [Cleaved into: Actin, cytoplasmic 1, N-terminally processed]	41590150			41737	375		4	P60709;P63261;P63267;P68133	41737;41793;41877;42051	375;375;376;377	Actin, cytoplasmic 1 (EC 3.6.4.-) (Beta-actin) [Cleaved into: Actin, cytoplasmic 1, N-terminally processed];Actin, cytoplasmic 2 (EC 3.6.4.-) (Gamma-actin) [Cleaved into: Actin, cytoplasmic 2, N-terminally processed];Actin, gamma-enteric smooth muscle (EC 3.6.4.-) (Alpha-actin-3) (Gamma-2-actin) (Smooth muscle gamma-actin) [Cleaved into: Actin, gamma-enteric smooth muscle, intermediate form];Acti…			0.000187301		0	0	0	0	0	0	0	0	0		7	7	7	8	8	8	7	7	8		0(7)	0(7)	0(7)	0(8)	0(8)	0(8)	0(7)	0(7)	0(8)		NNN NNN NNN
2144	P35579	Myosin-9 (Cellular myosin heavy chain, type A) (Myosin heavy chain 9) (Myosin heavy chain, non-muscle IIa) (Non-muscle myosin heavy chain A) (NMMHC-A) (Non-muscle myosin heavy chain IIa) (NMMHC II-a) (NMMHC-IIA)	38609140			226532	1960		4	P35579;P35580;P35749;Q7Z406	226532;228999;227339;227871	1960;1976;1972;1995	Myosin-9 (Cellular myosin heavy chain, type A) (Myosin heavy chain 9) (Myosin heavy chain, non-muscle IIa) (Non-muscle myosin heavy chain A) (NMMHC-A) (Non-muscle myosin heavy chain IIa) (NMMHC II-a) (NMMHC-IIA);Myosin-10 (Cellular myosin heavy chain, type B) (Myosin heavy chain 10) (Myosin heavy chain, non-muscle IIb) (Non-muscle myosin heavy chain B) (NMMHC-B) (Non-muscle myosin heavy chain IIb…			0.000187301		0	0	0	0	0	0	0	0	0		9	8	9	9	9	8	6	8	9		0(9)	0(8)	0(9)	0(9)	0(9)	0(8)	0(6)	0(8)	0(9)		NNN NNN NNN
2141	P35579	Myosin-9 (Cellular myosin heavy chain, type A) (Myosin heavy chain 9) (Myosin heavy chain, non-muscle IIa) (Non-muscle myosin heavy chain A) (NMMHC-A) (Non-muscle myosin heavy chain IIa) (NMMHC II-a) (NMMHC-IIA)	38024140			226532	1960		1	P35579	226532	1960	Myosin-9 (Cellular myosin heavy chain, type A) (Myosin heavy chain 9) (Myosin heavy chain, non-muscle IIa) (Non-muscle myosin heavy chain A) (NMMHC-A) (Non-muscle myosin heavy chain IIa) (NMMHC II-a) (NMMHC-IIA)			0.000187301		173	163	172	170	173	170	155	146	173		173	163	172	170	173	170	155	146	173		173(173)	163(163)	172(172)	170(170)	173(173)	170(170)	155(155)	146(146)	173(173)		YYY YYY YYY
2853	P62805	Histone H4	37946360			11367	103		1	P62805	11367	103	Histone H4			0.000187301		10	10	10	9	10	10	10	10	10		10	10	10	9	10	10	10	10	10		10(10)	10(10)	10(10)	9(9)	10(10)	10(10)	10(10)	10(10)	10(10)		YYY YYY YYY
3714	Q15582	Transforming growth factor-beta-induced protein ig-h3 (Beta ig-h3) (Kerato-epithelin) (RGD-containing collagen-associated protein) (RGD-CAP)	35994000			74681	683		1	Q15582	74681	683	Transforming growth factor-beta-induced protein ig-h3 (Beta ig-h3) (Kerato-epithelin) (RGD-containing collagen-associated protein) (RGD-CAP)			0.000187301		36	34	37	36	38	37	35	36	30		36	34	37	36	38	37	35	36	30		36(36)	34(34)	37(37)	36(36)	38(38)	37(37)	35(35)	36(36)	30(30)		YYY YYY YYY
1130	P04004	Vitronectin (VN) (S-protein) (Serum-spreading factor) (V75) [Cleaved into: Vitronectin V65 subunit	35920260			54306	478		1	P04004	54306	478	Vitronectin (VN) (S-protein) (Serum-spreading factor) (V75) [Cleaved into: Vitronectin V65 subunit; Vitronectin V10 subunit; Somatomedin-B]			0.000187301		5	5	6	6	4	4	7	5	7		5	5	6	6	4	4	7	5	7		5(5)	5(5)	6(6)	6(6)	4(4)	4(4)	7(7)	5(5)	7(7)		YYY YYY YYY
1354	P08670	Vimentin	35276940			53652	466		2	P08670;P17661	53652;53536	466;470	Vimentin;Desmin			0.000187301		0	0	0	0	0	0	0	0	0		5	5	5	5	5	5	5	5	5		0(5)	0(5)	0(5)	0(5)	0(5)	0(5)	0(5)	0(5)	0(5)		NNN NNN NNN
2145	P35579	Myosin-9 (Cellular myosin heavy chain, type A) (Myosin heavy chain 9) (Myosin heavy chain, non-muscle IIa) (Non-muscle myosin heavy chain A) (NMMHC-A) (Non-muscle myosin heavy chain IIa) (NMMHC II-a) (NMMHC-IIA)	34024630			226532	1960		2	P35579;P35749	226532;227339	1960;1972	Myosin-9 (Cellular myosin heavy chain, type A) (Myosin heavy chain 9) (Myosin heavy chain, non-muscle IIa) (Non-muscle myosin heavy chain A) (NMMHC-A) (Non-muscle myosin heavy chain IIa) (NMMHC II-a) (NMMHC-IIA);Myosin-11 (Myosin heavy chain 11) (Myosin heavy chain, smooth muscle isoform) (SMMHC)			0.000187301		0	0	0	0	0	0	0	0	0		6	7	7	7	7	6	6	6	7		0(6)	0(7)	0(7)	0(7)	0(7)	0(6)	0(6)	0(6)	0(7)		NNN NNN NNN
2741	P60709	Actin, cytoplasmic 1 (EC 3.6.4.-) (Beta-actin) [Cleaved into: Actin, cytoplasmic 1, N-terminally processed]	32434350			41737	375		2	P60709;P63261	41737;41793	375;375	Actin, cytoplasmic 1 (EC 3.6.4.-) (Beta-actin) [Cleaved into: Actin, cytoplasmic 1, N-terminally processed];Actin, cytoplasmic 2 (EC 3.6.4.-) (Gamma-actin) [Cleaved into: Actin, cytoplasmic 2, N-terminally processed]			0.000187301		0	0	0	0	0	0	0	0	0		10	10	9	11	10	10	10	8	10		0(10)	0(10)	0(9)	0(11)	0(10)	0(10)	0(10)	0(8)	0(10)		NNN NNN NNN
1180	P04908	Histone H2A type 1-B/E (Histone H2A.2) (Histone H2A/a) (Histone H2A/m)	30142560			14135	130		6	P04908;P0C0S5;Q16777;Q6FI13;Q71UI9;Q7L7L0	14135;13553;13988;14095;13509;14121	130;128;129;130;128;130	Histone H2A type 1-B/E (Histone H2A.2) (Histone H2A/a) (Histone H2A/m);Histone H2A.Z (H2A/z);Histone H2A type 2-C (H2A-clustered histone 20) (Histone H2A-GL101) (Histone H2A/q);Histone H2A type 2-A (H2A-clustered histone 18) (H2A-clustered histone 19) (Histone H2A.2) (Histone H2A/o);Histone H2A.V (H2A.F/Z) (H2A.Z variant histone 2);Histone H2A type 3 (H2A-clustered histone 25)			0.0013986		0	0	0	0	0	0	0	0	0		1	1	1	1	1	1	1	1	1		0(1)	0(1)	0(1)	0(1)	0(1)	0(1)	0(1)	0(1)	0(1)		NNN NNN NNN
2814	P62081	40S ribosomal protein S7 (Small ribosomal subunit protein eS7)	28981920			22127	194		1	P62081	22127	194	40S ribosomal protein S7 (Small ribosomal subunit protein eS7)			0.000187301		10	8	9	9	9	9	9	9	10		10	8	9	9	9	9	9	9	10		10(10)	8(8)	9(9)	9(9)	9(9)	9(9)	9(9)	9(9)	10(10)		YYY YYY YYY
1053	P02042	Hemoglobin subunit delta (Delta-globin) (Hemoglobin delta chain)	28949560			16055	147		3	P02042;P02100;P68871	16055;16203;15998	147;147;147	Hemoglobin subunit delta (Delta-globin) (Hemoglobin delta chain);Hemoglobin subunit epsilon (Epsilon-globin) (Hemoglobin epsilon chain);Hemoglobin subunit beta (Beta-globin) (Hemoglobin beta chain) [Cleaved into: LVV-hemorphin-7; Spinorphin]			0.00127045		0	0	0	0	0	0	0	0	0		1	1	1	1	1	1	1	1	1		0(1)	0(1)	0(1)	0(1)	0(1)	0(1)	0(1)	0(1)	0(1)		NNN NNN NNN
1259	P06899	Histone H2B type 1-J (Histone H2B.1) (Histone H2B.r) (H2B/r)	27756520			13904	126		2	P06899;P62807	13904;13906	126;126	Histone H2B type 1-J (Histone H2B.1) (Histone H2B.r) (H2B/r);Histone H2B type 1-C/E/F/G/I (Histone H2B.1 A) (Histone H2B.a) (H2B/a) (Histone H2B.g) (H2B/g) (Histone H2B.h) (H2B/h) (Histone H2B.k) (H2B/k) (Histone H2B.l) (H2B/l)			0.000187301		0	0	0	0	0	0	0	0	0		5	7	9	6	7	8	8	7	8		0(5)	0(7)	0(9)	0(6)	0(7)	0(8)	0(8)	0(7)	0(8)		NNN NNN NNN
2146	P35579	Myosin-9 (Cellular myosin heavy chain, type A) (Myosin heavy chain 9) (Myosin heavy chain, non-muscle IIa) (Non-muscle myosin heavy chain A) (NMMHC-A) (Non-muscle myosin heavy chain IIa) (NMMHC II-a) (NMMHC-IIA)	27599090			226532	1960		3	P35579;P35749;Q7Z406	226532;227339;227871	1960;1972;1995	Myosin-9 (Cellular myosin heavy chain, type A) (Myosin heavy chain 9) (Myosin heavy chain, non-muscle IIa) (Non-muscle myosin heavy chain A) (NMMHC-A) (Non-muscle myosin heavy chain IIa) (NMMHC II-a) (NMMHC-IIA);Myosin-11 (Myosin heavy chain 11) (Myosin heavy chain, smooth muscle isoform) (SMMHC);Myosin-14 (Myosin heavy chain 14) (Myosin heavy chain, non-muscle IIc) (Non-muscle myosin heavy chain…			0.000187301		0	0	0	0	0	0	0	0	0		3	5	4	5	3	4	4	3	5		0(3)	0(5)	0(4)	0(5)	0(3)	0(4)	0(4)	0(3)	0(5)		NNN NNN NNN
2739	P60660	Myosin light polypeptide 6 (17 kDa myosin light chain) (LC17) (Myosin light chain 3) (MLC-3) (Myosin light chain alkali 3) (Myosin light chain A3) (Smooth muscle and nonmuscle myosin light chain alkali 6)	26938920			16930	151		1	P60660	16930	151	Myosin light polypeptide 6 (17 kDa myosin light chain) (LC17) (Myosin light chain 3) (MLC-3) (Myosin light chain alkali 3) (Myosin light chain A3) (Smooth muscle and nonmuscle myosin light chain alkali 6)			0.000187301		10	8	9	9	9	10	8	9	9		10	8	9	9	9	10	8	9	9		10(10)	8(8)	9(9)	9(9)	9(9)	10(10)	8(8)	9(9)	9(9)		YYY YYY YYY
1599	P14649	Myosin light chain 6B (Myosin light chain 1 slow-twitch muscle A isoform) (MLC1sa) (Smooth muscle and nonmuscle myosin light chain alkali 6B)	25697351			22764	208		2	P14649;P60660	22764;16930	208;151	Myosin light chain 6B (Myosin light chain 1 slow-twitch muscle A isoform) (MLC1sa) (Smooth muscle and nonmuscle myosin light chain alkali 6B);Myosin light polypeptide 6 (17 kDa myosin light chain) (LC17) (Myosin light chain 3) (MLC-3) (Myosin light chain alkali 3) (Myosin light chain A3) (Smooth muscle and nonmuscle myosin light chain alkali 6)			0.000187301		0	0	0	0	0	0	0	0	0		3	3	3	3	3	3	3	3	3		0(3)	0(3)	0(3)	0(3)	0(3)	0(3)	0(3)	0(3)	0(3)		NNN NNN NNN
2828	P62269	40S ribosomal protein S18 (Ke-3) (Ke3) (Small ribosomal subunit protein uS13)	25081780			17719	152		1	P62269	17719	152	40S ribosomal protein S18 (Ke-3) (Ke3) (Small ribosomal subunit protein uS13)			0.000187301		13	15	15	13	13	15	14	13	15		13	15	15	13	13	15	14	13	15		13(13)	15(15)	15(15)	13(13)	13(13)	15(15)	14(14)	13(13)	15(15)		YYY YYY YYY
1414	P0CG39	POTE ankyrin domain family member J	24714140			117390	1038		5	P0CG39;P60709;P63261;P68133;Q9BYX7	117390;41737;41793;42051;42016	1038;375;375;377;375	POTE ankyrin domain family member J;Actin, cytoplasmic 1 (EC 3.6.4.-) (Beta-actin) [Cleaved into: Actin, cytoplasmic 1, N-terminally processed];Actin, cytoplasmic 2 (EC 3.6.4.-) (Gamma-actin) [Cleaved into: Actin, cytoplasmic 2, N-terminally processed];Actin, alpha skeletal muscle (EC 3.6.4.-) (Alpha-actin-1) [Cleaved into: Actin, alpha skeletal muscle, intermediate form];Putative beta-actin-like…			0.000187301		0	0	0	0	0	0	0	0	0		1	1	1	1	1	1	1	1	1		0(1)	0(1)	0(1)	0(1)	0(1)	0(1)	0(1)	0(1)	0(1)		NNN NNN NNN
1266	P07196	Neurofilament light polypeptide (NF-L) (68 kDa neurofilament protein) (Neurofilament triplet L protein)	24708810			61517	543		5	P07196;P07197;P08670;P17661;Q16352	61517;102472;53652;53536;55391	543;916;466;470;499	Neurofilament light polypeptide (NF-L) (68 kDa neurofilament protein) (Neurofilament triplet L protein);Neurofilament medium polypeptide (NF-M) (160 kDa neurofilament protein) (Neurofilament 3) (Neurofilament triplet M protein);Vimentin;Desmin;Alpha-internexin (Alpha-Inx) (66 kDa neurofilament protein) (NF-66) (Neurofilament-66) (Neurofilament 5)			0.000803859		0	0	0	0	0	0	0	0	0		1	1	1	1	1	1	1	1	1		0(1)	0(1)	0(1)	0(1)	0(1)	0(1)	0(1)	0(1)	0(1)		NNN NNN NNN
243	O14950	Myosin regulatory light chain 12B (MLC-2A) (MLC-2) (Myosin regulatory light chain 2-B, smooth muscle isoform) (Myosin regulatory light chain 20 kDa) (MLC20) (Myosin regulatory light chain MRLC2) (SHUJUN-1)	24140260			19779	172		2	O14950;P19105	19779;19794	172;171	Myosin regulatory light chain 12B (MLC-2A) (MLC-2) (Myosin regulatory light chain 2-B, smooth muscle isoform) (Myosin regulatory light chain 20 kDa) (MLC20) (Myosin regulatory light chain MRLC2) (SHUJUN-1);Myosin regulatory light chain 12A (Epididymis secretory protein Li 24) (HEL-S-24) (MLC-2B) (Myosin RLC) (Myosin regulatory light chain 2, nonsarcomeric) (Myosin regulatory light chain MRLC3)			0.000187301		0	0	0	0	0	0	0	0	0		5	5	5	5	5	5	5	5	5		0(5)	0(5)	0(5)	0(5)	0(5)	0(5)	0(5)	0(5)	0(5)		NNN NNN NNN
2492	P50454	Serpin H1 (47 kDa heat shock protein) (Arsenic-transactivated protein 3) (AsTP3) (Cell proliferation-inducing gene 14 protein) (Collagen-binding protein) (Colligin) (Rheumatoid arthritis-related antigen RA-A47)	23688700			46441	418		1	P50454	46441	418	Serpin H1 (47 kDa heat shock protein) (Arsenic-transactivated protein 3) (AsTP3) (Cell proliferation-inducing gene 14 protein) (Collagen-binding protein) (Colligin) (Rheumatoid arthritis-related antigen RA-A47)			0.000187301		29	26	27	29	28	29	26	24	27		29	26	27	29	28	29	26	24	27		29(29)	26(26)	27(27)	29(29)	28(28)	29(29)	26(26)	24(24)	27(27)		YYY YYY YYY
1516	P12111	Collagen alpha-3(VI) chain	23466087			343669	3177		1	P12111	343669	3177	Collagen alpha-3(VI) chain			0.000187301		180	175	189	152	161	181	168	191	190		180	175	189	152	161	181	168	191	190		180(180)	175(175)	189(189)	152(152)	161(161)	181(181)	168(168)	191(191)	190(190)		YYY YYY YYY
1514	P12109	Collagen alpha-1(VI) chain	22926270			108529	1028		1	P12109	108529	1028	Collagen alpha-1(VI) chain			0.000187301		43	39	43	38	40	43	40	47	46		43	39	43	38	40	43	40	47	46		43(43)	39(39)	43(43)	38(38)	40(40)	43(43)	40(40)	47(47)	46(46)		YYY YYY YYY
999	P00738	Haptoglobin (Zonulin) [Cleaved into: Haptoglobin alpha chain	22136470			45205	406		2	P00738;P00739	45205;39030	406;348	Haptoglobin (Zonulin) [Cleaved into: Haptoglobin alpha chain; Haptoglobin beta chain];Haptoglobin-related protein			0.000187301		0	0	0	0	0	0	0	0	0		13	14	14	14	11	13	12	14	14		0(13)	0(14)	0(14)	0(14)	0(11)	0(13)	0(12)	0(14)	0(14)		NNN NNN NNN
2142	P35579	Myosin-9 (Cellular myosin heavy chain, type A) (Myosin heavy chain 9) (Myosin heavy chain, non-muscle IIa) (Non-muscle myosin heavy chain A) (NMMHC-A) (Non-muscle myosin heavy chain IIa) (NMMHC II-a) (NMMHC-IIA)	21862730			226532	1960		2	P35579;P35580	226532;228999	1960;1976	Myosin-9 (Cellular myosin heavy chain, type A) (Myosin heavy chain 9) (Myosin heavy chain, non-muscle IIa) (Non-muscle myosin heavy chain A) (NMMHC-A) (Non-muscle myosin heavy chain IIa) (NMMHC II-a) (NMMHC-IIA);Myosin-10 (Cellular myosin heavy chain, type B) (Myosin heavy chain 10) (Myosin heavy chain, non-muscle IIb) (Non-muscle myosin heavy chain B) (NMMHC-B) (Non-muscle myosin heavy chain IIb…			0.000187301		0	0	0	0	0	0	0	0	0		11	11	12	12	12	12	11	11	12		0(11)	0(11)	0(12)	0(12)	0(12)	0(12)	0(11)	0(11)	0(12)		NNN NNN NNN
2823	P62249	40S ribosomal protein S16 (Small ribosomal subunit protein uS9)	21571949			16445	146		1	P62249	16445	146	40S ribosomal protein S16 (Small ribosomal subunit protein uS9)			0.000187301		11	11	10	9	10	10	10	11	11		11	11	10	9	10	10	10	11	11		11(11)	11(11)	10(10)	9(9)	10(10)	10(10)	10(10)	11(11)	11(11)		YYY YYY YYY
1277	P07355	Annexin A2 (Annexin II) (Annexin-2) (Calpactin I heavy chain) (Calpactin-1 heavy chain) (Chromobindin-8) (Lipocortin II) (Placental anticoagulant protein IV) (PAP-IV) (Protein I) (p36)	21327970			38604	339		1	P07355	38604	339	Annexin A2 (Annexin II) (Annexin-2) (Calpactin I heavy chain) (Calpactin-1 heavy chain) (Chromobindin-8) (Lipocortin II) (Placental anticoagulant protein IV) (PAP-IV) (Protein I) (p36)			0.000187301		9	8	10	7	8	9	9	9	10		28	27	28	23	26	27	28	25	29		9(28)	8(27)	10(28)	7(23)	8(26)	9(27)	9(28)	9(25)	10(29)		YYY YYY YYY
2148	P35580	Myosin-10 (Cellular myosin heavy chain, type B) (Myosin heavy chain 10) (Myosin heavy chain, non-muscle IIb) (Non-muscle myosin heavy chain B) (NMMHC-B) (Non-muscle myosin heavy chain IIb) (NMMHC II-b) (NMMHC-IIB)	21307424			228999	1976		1	P35580	228999	1976	Myosin-10 (Cellular myosin heavy chain, type B) (Myosin heavy chain 10) (Myosin heavy chain, non-muscle IIb) (Non-muscle myosin heavy chain B) (NMMHC-B) (Non-muscle myosin heavy chain IIb) (NMMHC II-b) (NMMHC-IIB)			0.000187301		113	114	121	120	128	130	98	109	127		113	114	121	120	128	130	98	109	127		113(113)	114(114)	121(121)	120(120)	128(128)	130(130)	98(98)	109(109)	127(127)		YYY YYY YYY
2897	P63173	60S ribosomal protein L38 (Large ribosomal subunit protein eL38)	21233444			8218	70		1	P63173	8218	70	60S ribosomal protein L38 (Large ribosomal subunit protein eL38)			0.000187301		5	6	4	5	5	6	4	6	5		5	6	4	5	5	6	4	6	5		5(5)	6(6)	4(4)	5(5)	5(5)	6(6)	4(4)	6(6)	5(5)		YYY YYY YYY
1413	P0CG39	POTE ankyrin domain family member J	21089980			117390	1038		5	P0CG39;P60709;P63261;P63267;P68133	117390;41737;41793;41877;42051	1038;375;375;376;377	POTE ankyrin domain family member J;Actin, cytoplasmic 1 (EC 3.6.4.-) (Beta-actin) [Cleaved into: Actin, cytoplasmic 1, N-terminally processed];Actin, cytoplasmic 2 (EC 3.6.4.-) (Gamma-actin) [Cleaved into: Actin, cytoplasmic 2, N-terminally processed];Actin, gamma-enteric smooth muscle (EC 3.6.4.-) (Alpha-actin-3) (Gamma-2-actin) (Smooth muscle gamma-actin) [Cleaved into: Actin, gamma-enteric sm…			0.000187301		0	0	0	0	0	0	0	0	0		2	2	2	2	2	2	1	1	2		0(2)	0(2)	0(2)	0(2)	0(2)	0(2)	0(1)	0(1)	0(2)		NNN NNN NNN
1795	P21333	Filamin-A (FLN-A) (Actin-binding protein 280) (ABP-280) (Alpha-filamin) (Endothelial actin-binding protein) (Filamin-1) (Non-muscle filamin)	20092442			280739	2647		1	P21333	280739	2647	Filamin-A (FLN-A) (Actin-binding protein 280) (ABP-280) (Alpha-filamin) (Endothelial actin-binding protein) (Filamin-1) (Non-muscle filamin)			0.000187301		116	117	111	123	119	124	103	108	112		116	117	111	123	119	124	103	108	112		116(116)	117(117)	111(111)	123(123)	119(119)	124(124)	103(103)	108(108)	112(112)		YYY YYY YYY
1315	P07996	Thrombospondin-1 (Glycoprotein G)	20011480			129383	1170		1	P07996	129383	1170	Thrombospondin-1 (Glycoprotein G)			0.000187301		52	48	49	52	52	53	52	50	51		52	48	49	52	52	53	52	50	51		52(52)	48(48)	49(49)	52(52)	52(52)	53(53)	52(52)	50(50)	51(51)		YYY YYY YYY
3121	Q05639	Elongation factor 1-alpha 2 (EF-1-alpha-2) (Eukaryotic elongation factor 1 A-2) (eEF1A-2) (Statin-S1)	19861616			50470	463		1	Q05639	50470	463	Elongation factor 1-alpha 2 (EF-1-alpha-2) (Eukaryotic elongation factor 1 A-2) (eEF1A-2) (Statin-S1)			0.000187301		4	4	4	3	4	2	2	4	3		15	14	13	12	15	12	12	14	13		4(15)	4(14)	4(13)	3(12)	4(15)	2(12)	2(12)	4(14)	3(13)		YYY YYY YYY
1812	P21980	Protein-glutamine gamma-glutamyltransferase 2 (EC 2.3.2.13) (Erythrocyte transglutaminase) (Heart G alpha(h)) (hhG alpha(h)) (Isopeptidase TGM2) (EC 3.4.-.-) (Protein G alpha(h)) (G(h)) (Protein-glutamine deamidase TGM2) (EC 3.5.1.44) (Protein-glutamine dopaminyltransferase TGM2) (EC 2.3.1.-) (Protein-glutamine histaminyltransferase TGM2) (EC 2.3.1.-) (Protein-glutamine noradrenalinyltransferase …	19615560			77329	687		1	P21980	77329	687	Protein-glutamine gamma-glutamyltransferase 2 (EC 2.3.2.13) (Erythrocyte transglutaminase) (Heart G alpha(h)) (hhG alpha(h)) (Isopeptidase TGM2) (EC 3.4.-.-) (Protein G alpha(h)) (G(h)) (Protein-glutamine deamidase TGM2) (EC 3.5.1.44) (Protein-glutamine dopaminyltransferase TGM2) (EC 2.3.1.-) (Protein-glutamine histaminyltransferase TGM2) (EC 2.3.1.-) (Protein-glutamine noradrenalinyltransferase …			0.000187301		30	26	27	25	26	28	29	28	29		32	28	29	27	28	30	31	30	31		30(32)	26(28)	27(29)	25(27)	26(28)	28(30)	29(31)	28(30)	29(31)		YYY YYY YYY
1515	P12110	Collagen alpha-2(VI) chain	19557065			108579	1019		1	P12110	108579	1019	Collagen alpha-2(VI) chain			0.000187301		35	36	38	27	30	37	34	39	37		35	36	38	27	30	37	34	39	37		35(35)	36(36)	38(38)	27(27)	30(30)	37(37)	34(34)	39(39)	37(37)		YYY YYY YYY
2826	P62263	40S ribosomal protein S14 (Small ribosomal subunit protein uS11)	19375789			16273	151		1	P62263	16273	151	40S ribosomal protein S14 (Small ribosomal subunit protein uS11)			0.000187301		9	9	9	9	9	9	9	9	9		9	9	9	9	9	9	9	9	9		9(9)	9(9)	9(9)	9(9)	9(9)	9(9)	9(9)	9(9)	9(9)		YYY YYY YYY
1345	P08572	Collagen alpha-2(IV) chain [Cleaved into: Canstatin]	19169111			167553	1712		1	P08572	167553	1712	Collagen alpha-2(IV) chain [Cleaved into: Canstatin]			0.000187301		18	17	18	19	19	21	15	17	16		18	17	18	19	19	21	15	17	16		18(18)	17(17)	18(18)	19(19)	19(19)	21(21)	15(15)	17(17)	16(16)		YYY YYY YYY
2143	P35579	Myosin-9 (Cellular myosin heavy chain, type A) (Myosin heavy chain 9) (Myosin heavy chain, non-muscle IIa) (Non-muscle myosin heavy chain A) (NMMHC-A) (Non-muscle myosin heavy chain IIa) (NMMHC II-a) (NMMHC-IIA)	19066310			226532	1960		3	P35579;P35580;P35749	226532;228999;227339	1960;1976;1972	Myosin-9 (Cellular myosin heavy chain, type A) (Myosin heavy chain 9) (Myosin heavy chain, non-muscle IIa) (Non-muscle myosin heavy chain A) (NMMHC-A) (Non-muscle myosin heavy chain IIa) (NMMHC II-a) (NMMHC-IIA);Myosin-10 (Cellular myosin heavy chain, type B) (Myosin heavy chain 10) (Myosin heavy chain, non-muscle IIb) (Non-muscle myosin heavy chain B) (NMMHC-B) (Non-muscle myosin heavy chain IIb…			0.000187301		0	0	0	0	0	0	0	0	0		6	6	6	6	6	6	5	6	6		0(6)	0(6)	0(6)	0(6)	0(6)	0(6)	0(5)	0(6)	0(6)		NNN NNN NNN
2221	P39019	40S ribosomal protein S19 (Small ribosomal subunit protein eS19)	18670040			16060	145		1	P39019	16060	145	40S ribosomal protein S19 (Small ribosomal subunit protein eS19)			0.000187301		11	12	12	12	12	13	12	13	12		11	12	12	12	12	13	12	13	12		11(11)	12(12)	12(12)	12(12)	12(12)	13(13)	12(12)	13(13)	12(12)		YYY YYY YYY
2086	P32969	60S ribosomal protein L9 (Large ribosomal subunit protein uL6)	18460420			21863	192		1	P32969	21863	192	60S ribosomal protein L9 (Large ribosomal subunit protein uL6)			0.000187301		12	11	15	13	12	12	15	12	14		12	11	15	13	12	12	15	12	14		12(12)	11(11)	15(15)	13(13)	12(12)	12(12)	15(15)	12(12)	14(14)		YYY YYY YYY
5196	Q92743	Serine protease HTRA1 (EC 3.4.21.-) (High-temperature requirement A serine peptidase 1) (L56) (Serine protease 11)	18218356			51287	480		1	Q92743	51287	480	Serine protease HTRA1 (EC 3.4.21.-) (High-temperature requirement A serine peptidase 1) (L56) (Serine protease 11)			0.000187301		20	19	19	18	19	20	21	22	21		20	19	19	18	19	20	21	22	21		20(20)	19(19)	19(19)	18(18)	19(19)	20(20)	21(21)	22(22)	21(21)		YYY YYY YYY
1196	P05121	Plasminogen activator inhibitor 1 (PAI) (PAI-1) (Endothelial plasminogen activator inhibitor) (Serpin E1)	18045200			45060	402		1	P05121	45060	402	Plasminogen activator inhibitor 1 (PAI) (PAI-1) (Endothelial plasminogen activator inhibitor) (Serpin E1)			0.000187301		22	20	22	22	22	22	20	21	22		22	20	22	22	22	22	20	21	22		22(22)	20(20)	22(22)	22(22)	22(22)	22(22)	20(20)	21(21)	22(22)		YYY YYY YYY
4590	Q8IUE6	Histone H2A type 2-B (H2A-clustered histone 21)	17587836			13995	130		1	Q8IUE6	13995	130	Histone H2A type 2-B (H2A-clustered histone 21)			0.000187301		1	1	1	1	1	1	1	1	1		4	4	6	4	5	5	6	5	6		1(4)	1(4)	1(6)	1(4)	1(5)	1(5)	1(6)	1(5)	1(6)		NNN NNN NNN
998	P00738	Haptoglobin (Zonulin) [Cleaved into: Haptoglobin alpha chain	17383240			45205	406		1	P00738	45205	406	Haptoglobin (Zonulin) [Cleaved into: Haptoglobin alpha chain; Haptoglobin beta chain]			0.000187301		10	11	11	11	10	10	11	11	11		11	12	12	11	10	11	12	12	12		10(11)	11(12)	11(12)	11(11)	10(10)	10(11)	11(12)	11(12)	11(12)		YYY YYY YYY
2743	P60709	Actin, cytoplasmic 1 (EC 3.6.4.-) (Beta-actin) [Cleaved into: Actin, cytoplasmic 1, N-terminally processed]	16808316			41737	375		5	P60709;P63261;P63267;P68133;Q562R1	41737;41793;41877;42051;42003	375;375;376;377;376	Actin, cytoplasmic 1 (EC 3.6.4.-) (Beta-actin) [Cleaved into: Actin, cytoplasmic 1, N-terminally processed];Actin, cytoplasmic 2 (EC 3.6.4.-) (Gamma-actin) [Cleaved into: Actin, cytoplasmic 2, N-terminally processed];Actin, gamma-enteric smooth muscle (EC 3.6.4.-) (Alpha-actin-3) (Gamma-2-actin) (Smooth muscle gamma-actin) [Cleaved into: Actin, gamma-enteric smooth muscle, intermediate form];Acti…			0.000187301		0	0	0	0	0	0	0	0	0		6	5	6	6	6	7	6	6	7		0(6)	0(5)	0(6)	0(6)	0(6)	0(7)	0(6)	0(6)	0(7)		NNN NNN NNN
1849	P23284	Peptidyl-prolyl cis-trans isomerase B (PPIase B) (EC 5.2.1.8) (CYP-S1) (Cyclophilin B) (Rotamase B) (S-cyclophilin) (SCYLP)	16776364			23743	216		1	P23284	23743	216	Peptidyl-prolyl cis-trans isomerase B (PPIase B) (EC 5.2.1.8) (CYP-S1) (Cyclophilin B) (Rotamase B) (S-cyclophilin) (SCYLP)			0.000187301		11	11	11	10	9	11	9	11	11		11	11	11	10	9	11	9	11	11		11(11)	11(11)	11(11)	10(10)	9(9)	11(11)	9(9)	11(11)	11(11)		YYY YYY YYY
634	O75369	Filamin-B (FLN-B) (ABP-278) (ABP-280 homolog) (Actin-binding-like protein) (Beta-filamin) (Filamin homolog 1) (Fh1) (Filamin-3) (Thyroid autoantigen) (Truncated actin-binding protein) (Truncated ABP)	16111745			278164	2602		3	O75369;P21333;Q14315	278164;280739;291022	2602;2647;2725	Filamin-B (FLN-B) (ABP-278) (ABP-280 homolog) (Actin-binding-like protein) (Beta-filamin) (Filamin homolog 1) (Fh1) (Filamin-3) (Thyroid autoantigen) (Truncated actin-binding protein) (Truncated ABP);Filamin-A (FLN-A) (Actin-binding protein 280) (ABP-280) (Alpha-filamin) (Endothelial actin-binding protein) (Filamin-1) (Non-muscle filamin);Filamin-C (FLN-C) (FLNc) (ABP-280-like protein) (ABP-L) (A…			0.000187301		0	0	0	0	0	0	0	0	0		7	7	7	7	7	7	6	4	7		0(7)	0(7)	0(7)	0(7)	0(7)	0(7)	0(6)	0(4)	0(7)		NNN NNN NNN
2349	P46783	40S ribosomal protein S10 (Small ribosomal subunit protein eS10)	15911373			18898	165		1	P46783	18898	165	40S ribosomal protein S10 (Small ribosomal subunit protein eS10)			0.000187301		4	4	4	4	4	4	4	4	4		9	8	8	7	9	8	9	9	8		4(9)	4(8)	4(8)	4(7)	4(9)	4(8)	4(9)	4(9)	4(8)		YYY YYY YYY
2830	P62277	40S ribosomal protein S13 (Small ribosomal subunit protein uS15)	15721263			17222	151		1	P62277	17222	151	40S ribosomal protein S13 (Small ribosomal subunit protein uS15)			0.000187301		9	8	10	8	8	9	9	9	10		9	8	10	8	8	9	9	9	10		9(9)	8(8)	10(10)	8(8)	8(8)	9(9)	9(9)	9(9)	10(10)		YYY YYY YYY
1802	P21589	5'-nucleotidase (5'-NT) (EC 3.1.3.5) (Ecto-5'-nucleotidase) (CD antigen CD73)	15569550			63368	574		1	P21589	63368	574	5'-nucleotidase (5'-NT) (EC 3.1.3.5) (Ecto-5'-nucleotidase) (CD antigen CD73)			0.000187301		30	26	29	30	28	31	29	28	31		30	26	29	30	28	31	29	28	31		30(30)	26(26)	29(29)	30(30)	28(28)	31(31)	29(29)	28(28)	31(31)		YYY YYY YYY
1887	P24844	Myosin regulatory light polypeptide 9 (20 kDa myosin light chain) (LC20) (MLC-2C) (Myosin RLC) (Myosin regulatory light chain 2, smooth muscle isoform) (Myosin regulatory light chain 9) (Myosin regulatory light chain MRLC1)	15237475			19827	172		1	P24844	19827	172	Myosin regulatory light polypeptide 9 (20 kDa myosin light chain) (LC20) (MLC-2C) (Myosin RLC) (Myosin regulatory light chain 2, smooth muscle isoform) (Myosin regulatory light chain 9) (Myosin regulatory light chain MRLC1)			0.000187301		5	4	5	5	5	5	4	5	3		11	10	11	11	11	11	10	11	9		5(11)	4(10)	5(11)	5(11)	5(11)	5(11)	4(10)	5(11)	3(9)		YYY YYY YYY
1086	P02545	Prelamin-A/C [Cleaved into: Lamin-A/C (70 kDa lamin) (Renal carcinoma antigen NY-REN-32)]	15192668			74139	664		1	P02545	74139	664	Prelamin-A/C [Cleaved into: Lamin-A/C (70 kDa lamin) (Renal carcinoma antigen NY-REN-32)]			0.000187301		52	51	52	45	49	51	46	53	51		52	51	52	45	49	51	46	53	51		52(52)	51(51)	52(52)	45(45)	49(49)	51(51)	46(46)	53(53)	51(51)		YYY YYY YYY
2149	P35580	Myosin-10 (Cellular myosin heavy chain, type B) (Myosin heavy chain 10) (Myosin heavy chain, non-muscle IIb) (Non-muscle myosin heavy chain B) (NMMHC-B) (Non-muscle myosin heavy chain IIb) (NMMHC II-b) (NMMHC-IIB)	14956381			228999	1976		2	P35580;P35749	228999;227339	1976;1972	Myosin-10 (Cellular myosin heavy chain, type B) (Myosin heavy chain 10) (Myosin heavy chain, non-muscle IIb) (Non-muscle myosin heavy chain B) (NMMHC-B) (Non-muscle myosin heavy chain IIb) (NMMHC II-b) (NMMHC-IIB);Myosin-11 (Myosin heavy chain 11) (Myosin heavy chain, smooth muscle isoform) (SMMHC)			0.000187301		0	0	0	0	0	0	0	0	0		9	7	9	8	8	8	4	7	7		0(9)	0(7)	0(9)	0(8)	0(8)	0(8)	0(4)	0(7)	0(7)		NNN NNN NNN
4042	Q5TEC6	Histone H3-7	14826470			15430	136		1	Q5TEC6	15430	136	Histone H3-7			0.000187301		2	2	2	2	2	2	2	2	2		5	6	7	6	6	7	7	7	6		2(5)	2(6)	2(7)	2(6)	2(6)	2(7)	2(7)	2(7)	2(6)		YYY YYY YYY
2656	P55060	Exportin-2 (Exp2) (Cellular apoptosis susceptibility protein) (Chromosome segregation 1-like protein) (Importin-alpha re-exporter)	1.47698e+07			110417	971		1	P55060	110417	971	Exportin-2 (Exp2) (Cellular apoptosis susceptibility protein) (Chromosome segregation 1-like protein) (Importin-alpha re-exporter)			0.000187301		23	22	22	8	15	20	13	22	25		23	22	22	8	15	20	13	22	25		23(23)	22(22)	22(22)	8(8)	15(15)	20(20)	13(13)	22(22)	25(25)		YYY YYY YYY
1107	P02765	Alpha-2-HS-glycoprotein (Alpha-2-Z-globulin) (Ba-alpha-2-glycoprotein) (Fetuin-A) [Cleaved into: Alpha-2-HS-glycoprotein chain A	14539072			39341	367		1	P02765	39341	367	Alpha-2-HS-glycoprotein (Alpha-2-Z-globulin) (Ba-alpha-2-glycoprotein) (Fetuin-A) [Cleaved into: Alpha-2-HS-glycoprotein chain A; Alpha-2-HS-glycoprotein chain B]			0.000187301		8	9	8	9	7	7	9	8	9		8	9	8	9	7	7	9	8	9		8(8)	9(9)	8(8)	9(9)	7(7)	7(7)	9(9)	8(8)	9(9)		YYY YYY YYY
1181	P04908	Histone H2A type 1-B/E (Histone H2A.2) (Histone H2A/a) (Histone H2A/m)	14037153			14135	130		4	P04908;Q16777;Q6FI13;Q7L7L0	14135;13988;14095;14121	130;129;130;130	Histone H2A type 1-B/E (Histone H2A.2) (Histone H2A/a) (Histone H2A/m);Histone H2A type 2-C (H2A-clustered histone 20) (Histone H2A-GL101) (Histone H2A/q);Histone H2A type 2-A (H2A-clustered histone 18) (H2A-clustered histone 19) (Histone H2A.2) (Histone H2A/o);Histone H2A type 3 (H2A-clustered histone 25)			0.000187301		0	0	0	0	0	0	0	0	0		2	2	3	2	3	3	2	1	3		0(2)	0(2)	0(3)	0(2)	0(3)	0(3)	0(2)	0(1)	0(3)		NNN NNN NNN
430	O43707	Alpha-actinin-4 (Non-muscle alpha-actinin 4)	13622077			104854	911		2	O43707;P12814	104854;103058	911;892	Alpha-actinin-4 (Non-muscle alpha-actinin 4);Alpha-actinin-1 (Alpha-actinin cytoskeletal isoform) (F-actin cross-linking protein) (Non-muscle alpha-actinin-1)			0.000187301		0	0	0	0	0	0	0	0	0		7	8	7	8	9	9	5	7	8		0(7)	0(8)	0(7)	0(8)	0(9)	0(9)	0(5)	0(7)	0(8)		NNN NNN NNN
1056	P02452	Collagen alpha-1(I) chain (Alpha-1 type I collagen)	13482105			138911	1464		1	P02452	138911	1464	Collagen alpha-1(I) chain (Alpha-1 type I collagen)			0.000187301		25	23	20	19	22	23	24	24	22		26	24	21	20	23	24	25	25	23		25(26)	23(24)	20(21)	19(20)	22(23)	23(24)	24(25)	24(25)	22(23)		YYY YYY YYY
2914	P68104	Elongation factor 1-alpha 1 (EF-1-alpha-1) (Elongation factor Tu) (EF-Tu) (Eukaryotic elongation factor 1 A-1) (eEF1A-1) (Leukocyte receptor cluster member 7)	13169410			50141	462		2	P68104;Q5VTE0	50141;50185	462;462	Elongation factor 1-alpha 1 (EF-1-alpha-1) (Elongation factor Tu) (EF-Tu) (Eukaryotic elongation factor 1 A-1) (eEF1A-1) (Leukocyte receptor cluster member 7);Putative elongation factor 1-alpha-like 3 (EF-1-alpha-like 3) (Eukaryotic elongation factor 1 A-like 3) (eEF1A-like 3) (Eukaryotic translation elongation factor 1 alpha-1 pseudogene 5)			0.000187301		0	0	0	0	0	0	0	0	0		13	12	12	12	13	14	13	13	13		0(13)	0(12)	0(12)	0(12)	0(13)	0(14)	0(13)	0(13)	0(13)		NNN NNN NNN
4688	Q8IYJ2	Uncharacterized protein C10orf67, mitochondrial	12858787			63656	551		1	Q8IYJ2	63656	551	Uncharacterized protein C10orf67, mitochondrial			0.000803859		1	1	1	1	1	1	1	2	2		1	1	1	1	1	1	1	2	2		1(1)	1(1)	1(1)	1(1)	1(1)	1(1)	1(1)	2(2)	2(2)		NNN NNN NYY
431	O43707	Alpha-actinin-4 (Non-muscle alpha-actinin 4)	12523688			104854	911		3	O43707;P12814;P35609	104854;103058;103854	911;892;894	Alpha-actinin-4 (Non-muscle alpha-actinin 4);Alpha-actinin-1 (Alpha-actinin cytoskeletal isoform) (F-actin cross-linking protein) (Non-muscle alpha-actinin-1);Alpha-actinin-2 (Alpha-actinin skeletal muscle isoform 2) (F-actin cross-linking protein)			0.000187301		0	0	0	0	0	0	0	0	0		12	10	12	11	12	12	10	12	12		0(12)	0(10)	0(12)	0(11)	0(12)	0(12)	0(10)	0(12)	0(12)		NNN NNN NNN
1253	P06753	Tropomyosin alpha-3 chain (Gamma-tropomyosin) (Tropomyosin-3) (Tropomyosin-5) (hTM5)	1.24013e+07			32950	285		4	P06753;P07951;P09493;P67936	32950;32851;32709;28522	285;284;284;248	Tropomyosin alpha-3 chain (Gamma-tropomyosin) (Tropomyosin-3) (Tropomyosin-5) (hTM5);Tropomyosin beta chain (Beta-tropomyosin) (Tropomyosin-2);Tropomyosin alpha-1 chain (Alpha-tropomyosin) (Tropomyosin-1);Tropomyosin alpha-4 chain (TM30p1) (Tropomyosin-4)			0.000187301		0	0	0	0	0	0	0	0	0		3	3	3	3	4	4	1	2	4		0(3)	0(3)	0(3)	0(3)	0(4)	0(4)	0(1)	0(2)	0(4)		NNN NNN NNN
4760	Q8N474	Secreted frizzled-related protein 1 (FRP-1) (sFRP-1) (Secreted apoptosis-related protein 2) (SARP-2)	12367839			35386	314		1	Q8N474	35386	314	Secreted frizzled-related protein 1 (FRP-1) (sFRP-1) (Secreted apoptosis-related protein 2) (SARP-2)			0.000187301		12	14	15	11	11	8	16	16	17		12	14	15	11	11	8	16	16	17		12(12)	14(14)	15(15)	11(11)	11(11)	8(8)	16(16)	16(16)	17(17)		YYY YYY YYY
3006	P98160	Basement membrane-specific heparan sulfate proteoglycan core protein (HSPG) (Perlecan) (PLC) [Cleaved into: Endorepellin	12318794			468830	4391		1	P98160	468830	4391	Basement membrane-specific heparan sulfate proteoglycan core protein (HSPG) (Perlecan) (PLC) [Cleaved into: Endorepellin; LG3 peptide]			0.000187301		165	157	174	163	161	170	158	169	175		165	157	174	163	161	170	158	169	175		165(165)	157(157)	174(174)	163(163)	161(161)	170(170)	158(158)	169(169)	175(175)		YYY YYY YYY
2875	P62899	60S ribosomal protein L31 (Large ribosomal subunit protein eL31)	12306965			14463	125		1	P62899	14463	125	60S ribosomal protein L31 (Large ribosomal subunit protein eL31)			0.000187301		3	3	3	2	3	3	5	3	3		3	3	3	2	3	3	5	3	3		3(3)	3(3)	3(3)	2(2)	3(3)	3(3)	5(5)	3(3)	3(3)		YYY YYY YYY
3567	Q14764	Major vault protein (MVP) (Lung resistance-related protein)	12159806			99327	893		1	Q14764	99327	893	Major vault protein (MVP) (Lung resistance-related protein)			0.000187301		39	35	37	34	34	35	36	38	39		39	35	37	34	34	35	36	38	39		39(39)	35(35)	37(37)	34(34)	34(34)	35(35)	36(36)	38(38)	39(39)		YYY YYY YYY
2883	P62979	Ubiquitin-40S ribosomal protein S27a (Ubiquitin carboxyl extension protein 80) [Cleaved into: Ubiquitin	12031392			17965	156		2	P62979;P62987	17965;14728	156;128	Ubiquitin-40S ribosomal protein S27a (Ubiquitin carboxyl extension protein 80) [Cleaved into: Ubiquitin; 40S ribosomal protein S27a (Small ribosomal subunit protein eS31)];Ubiquitin-60S ribosomal protein L40 (CEP52) (Ubiquitin A-52 residue ribosomal protein fusion product 1) [Cleaved into: Ubiquitin; 60S ribosomal protein L40 (Large ribosomal subunit protein eL40)]			0.000187301		0	0	0	0	0	0	0	0	0		6	6	6	6	6	5	6	6	6		0(6)	0(6)	0(6)	0(6)	0(6)	0(5)	0(6)	0(6)	0(6)		NNN NNN NNN
5656	Q96S97	Myeloid-associated differentiation marker (Protein SB135)	12017320			35274	322		1	Q96S97	35274	322	Myeloid-associated differentiation marker (Protein SB135)			0.000187301		5	5	5	5	5	5	5	5	5		5	5	5	5	5	5	5	5	5		5(5)	5(5)	5(5)	5(5)	5(5)	5(5)	5(5)	5(5)	5(5)		YYY YYY YYY
1281	P07437	Tubulin beta chain (Tubulin beta-5 chain)	12002253			49671	444		5	P07437;P68371;Q13509;Q13885;Q9BVA1	49671;49831;50433;49907;49953	444;445;450;445;445	Tubulin beta chain (Tubulin beta-5 chain);Tubulin beta-4B chain (Tubulin beta-2 chain) (Tubulin beta-2C chain);Tubulin beta-3 chain (Tubulin beta-4 chain) (Tubulin beta-III);Tubulin beta-2A chain (Tubulin beta class IIa);Tubulin beta-2B chain			0.000187301		0	0	0	0	0	0	0	0	0		2	2	2	1	1	2	2	1	2		0(2)	0(2)	0(2)	0(1)	0(1)	0(2)	0(2)	0(1)	0(2)		NNN NNN NNN
1807	P21810	Biglycan (Bone/cartilage proteoglycan I) (PG-S1)	11814224			41654	368		1	P21810	41654	368	Biglycan (Bone/cartilage proteoglycan I) (PG-S1)			0.000187301		13	13	13	12	13	12	10	12	13		13	13	13	12	13	12	10	12	13		13(13)	13(13)	13(13)	12(12)	13(13)	12(12)	10(10)	12(12)	13(13)		YYY YYY YYY
5790	Q9BQE3	Tubulin alpha-1C chain (EC 3.6.5.-) (Alpha-tubulin 6) (Tubulin alpha-6 chain) [Cleaved into: Detyrosinated tubulin alpha-1C chain]	11577746			49895	449		1	Q9BQE3	49895	449	Tubulin alpha-1C chain (EC 3.6.5.-) (Alpha-tubulin 6) (Tubulin alpha-6 chain) [Cleaved into: Detyrosinated tubulin alpha-1C chain]			0.000187301		1	1	1	1	1	1	1	1	1		5	6	6	5	6	6	6	6	6		1(5)	1(6)	1(6)	1(5)	1(6)	1(6)	1(6)	1(6)	1(6)		NNN NNN NNN
7390	Q9Y6C2	EMILIN-1 (Elastin microfibril interface-located protein 1) (Elastin microfibril interfacer 1)	11556190			106695	1016		1	Q9Y6C2	106695	1016	EMILIN-1 (Elastin microfibril interface-located protein 1) (Elastin microfibril interfacer 1)			0.000187301		38	38	40	37	38	41	39	41	40		38	38	40	37	38	41	39	41	40		38(38)	38(38)	40(40)	37(37)	38(38)	41(41)	39(39)	41(41)	40(40)		YYY YYY YYY
2926	P69905	Hemoglobin subunit alpha (Alpha-globin) (Hemoglobin alpha chain) [Cleaved into: Hemopressin]	11384316			15258	142		1	P69905	15258	142	Hemoglobin subunit alpha (Alpha-globin) (Hemoglobin alpha chain) [Cleaved into: Hemopressin]			0.000187301		6	5	5	6	6	5	6	5	6		6	5	5	6	6	5	6	5	6		6(6)	5(5)	5(5)	6(6)	6(6)	5(5)	6(6)	5(5)	6(6)		YYY YYY YYY
2861	P62847	40S ribosomal protein S24 (Small ribosomal subunit protein eS24)	11206468			15423	133		1	P62847	15423	133	40S ribosomal protein S24 (Small ribosomal subunit protein eS24)			0.000187301		4	4	4	4	4	4	4	4	4		4	4	4	4	4	4	4	4	4		4(4)	4(4)	4(4)	4(4)	4(4)	4(4)	4(4)	4(4)	4(4)		YYY YYY YYY
2253	P40926	Malate dehydrogenase, mitochondrial (EC 1.1.1.37)	11084962			35503	338		1	P40926	35503	338	Malate dehydrogenase, mitochondrial (EC 1.1.1.37)			0.000187301		19	19	16	17	17	17	17	18	16		19	19	16	17	17	17	17	18	16		19(19)	19(19)	16(16)	17(17)	17(17)	17(17)	17(17)	18(18)	16(16)		YYY YYY YYY
2261	P41221	Protein Wnt-5a	10939068			42339	380		1	P41221	42339	380	Protein Wnt-5a			0.000187301		16	16	16	16	16	15	16	15	16		16	16	16	16	16	15	16	15	16		16(16)	16(16)	16(16)	16(16)	16(16)	15(15)	16(16)	15(15)	16(16)		YYY YYY YYY
2917	P68366	Tubulin alpha-4A chain (EC 3.6.5.-) (Alpha-tubulin 1) (Testis-specific alpha-tubulin) (Tubulin H2-alpha) (Tubulin alpha-1 chain)	10715598			49924	448		2	P68366;Q9BQE3	49924;49895	448;449	Tubulin alpha-4A chain (EC 3.6.5.-) (Alpha-tubulin 1) (Testis-specific alpha-tubulin) (Tubulin H2-alpha) (Tubulin alpha-1 chain);Tubulin alpha-1C chain (EC 3.6.5.-) (Alpha-tubulin 6) (Tubulin alpha-6 chain) [Cleaved into: Detyrosinated tubulin alpha-1C chain]			0.000187301		0	0	0	0	0	0	0	0	0		6	6	6	5	6	6	5	5	6		0(6)	0(6)	0(6)	0(5)	0(6)	0(6)	0(5)	0(5)	0(6)		NNN NNN NNN
1167	P04406	Glyceraldehyde-3-phosphate dehydrogenase (GAPDH) (EC 1.2.1.12) (Peptidyl-cysteine S-nitrosylase GAPDH) (EC 2.6.99.-)	10712535			36053	335		1	P04406	36053	335	Glyceraldehyde-3-phosphate dehydrogenase (GAPDH) (EC 1.2.1.12) (Peptidyl-cysteine S-nitrosylase GAPDH) (EC 2.6.99.-)			0.000187301		17	17	16	16	18	16	17	17	16		17	17	16	16	18	16	17	17	16		17(17)	17(17)	16(16)	16(16)	18(18)	16(16)	17(17)	17(17)	16(16)		YYY YYY YYY
1415	P0CG39	POTE ankyrin domain family member J	10663695			117390	1038		4	P0CG39;P60709;P63261;Q9BYX7	117390;41737;41793;42016	1038;375;375;375	POTE ankyrin domain family member J;Actin, cytoplasmic 1 (EC 3.6.4.-) (Beta-actin) [Cleaved into: Actin, cytoplasmic 1, N-terminally processed];Actin, cytoplasmic 2 (EC 3.6.4.-) (Gamma-actin) [Cleaved into: Actin, cytoplasmic 2, N-terminally processed];Putative beta-actin-like protein 3 (Kappa-actin) (POTE ankyrin domain family member K)			0.000187301		0	0	0	0	0	0	0	0	0		2	2	2	2	2	2	2	1	2		0(2)	0(2)	0(2)	0(2)	0(2)	0(2)	0(2)	0(1)	0(2)		NNN NNN NNN
3646	Q15149	Plectin (PCN) (PLTN) (Hemidesmosomal protein 1) (HD1) (Plectin-1)	10645303			531791	4684		1	Q15149	531791	4684	Plectin (PCN) (PLTN) (Hemidesmosomal protein 1) (HD1) (Plectin-1)			0.000187301		287	278	284	272	279	283	253	274	285		288	279	285	273	280	284	254	275	286		287(288)	278(279)	284(285)	272(273)	279(280)	283(284)	253(254)	274(275)	285(286)		YYY YYY YYY
1854	P23396	40S ribosomal protein S3 (EC 4.2.99.18) (Small ribosomal subunit protein uS3)	10610267			26688	243		1	P23396	26688	243	40S ribosomal protein S3 (EC 4.2.99.18) (Small ribosomal subunit protein uS3)			0.000187301		16	17	20	13	18	19	20	20	18		16	17	20	13	18	19	20	20	18		16(16)	17(17)	20(20)	13(13)	18(18)	19(19)	20(20)	20(20)	18(18)		YYY YYY YYY
1199	P05141	ADP/ATP translocase 2 (ADP,ATP carrier protein 2) (ADP,ATP carrier protein, fibroblast isoform) (Adenine nucleotide translocator 2) (ANT 2) (Solute carrier family 25 member 5) [Cleaved into: ADP/ATP translocase 2, N-terminally processed]	10558355			32852	298		3	P05141;P12235;P12236	32852;33064;32866	298;298;298	ADP/ATP translocase 2 (ADP,ATP carrier protein 2) (ADP,ATP carrier protein, fibroblast isoform) (Adenine nucleotide translocator 2) (ANT 2) (Solute carrier family 25 member 5) [Cleaved into: ADP/ATP translocase 2, N-terminally processed];ADP/ATP translocase 1 (ADP,ATP carrier protein 1) (ADP,ATP carrier protein, heart/skeletal muscle isoform T1) (Adenine nucleotide translocator 1) (ANT 1) (Solute…			0.000187301		0	0	0	0	0	0	0	0	0		5	5	6	2	4	4	6	5	4		0(5)	0(5)	0(6)	0(2)	0(4)	0(4)	0(6)	0(5)	0(4)		NNN NNN NNN
2864	P62857	40S ribosomal protein S28 (Small ribosomal subunit protein eS28)	10492311			7841	69		1	P62857	7841	69	40S ribosomal protein S28 (Small ribosomal subunit protein eS28)			0.000187301		3	3	3	3	2	3	3	3	3		3	3	3	3	2	3	3	3	3		3(3)	3(3)	3(3)	3(3)	2(2)	3(3)	3(3)	3(3)	3(3)		YYY YYY YYY
5764	Q99988	Growth/differentiation factor 15 (GDF-15) (Macrophage inhibitory cytokine 1) (MIC-1) (NSAID-activated gene 1 protein) (NAG-1) (NSAID-regulated gene 1 protein) (NRG-1) (Placental TGF-beta) (Placental bone morphogenetic protein) (Prostate differentiation factor)	10256513			34140	308		1	Q99988	34140	308	Growth/differentiation factor 15 (GDF-15) (Macrophage inhibitory cytokine 1) (MIC-1) (NSAID-activated gene 1 protein) (NAG-1) (NSAID-regulated gene 1 protein) (NRG-1) (Placental TGF-beta) (Placental bone morphogenetic protein) (Prostate differentiation factor)			0.000187301		13	14	14	15	16	13	16	16	14		13	14	14	15	16	13	16	16	14		13(13)	14(14)	14(14)	15(15)	16(16)	13(13)	16(16)	16(16)	14(14)		YYY YYY YYY
158	O00622	CCN family member 1 (Cellular communication network factor 1) (Cysteine-rich angiogenic inducer 61) (Insulin-like growth factor-binding protein 10) (IBP-10) (IGF-binding protein 10) (IGFBP-10) (Protein CYR61) (Protein GIG1)	10086427			42027	381		1	O00622	42027	381	CCN family member 1 (Cellular communication network factor 1) (Cysteine-rich angiogenic inducer 61) (Insulin-like growth factor-binding protein 10) (IBP-10) (IGF-binding protein 10) (IGFBP-10) (Protein CYR61) (Protein GIG1)			0.000187301		27	28	28	27	26	28	27	27	28		28	29	29	27	26	29	28	28	29		27(28)	28(29)	28(29)	27(27)	26(26)	28(29)	27(28)	27(28)	28(29)		YYY YYY YYY
2854	P62807	Histone H2B type 1-C/E/F/G/I (Histone H2B.1 A) (Histone H2B.a) (H2B/a) (Histone H2B.g) (H2B/g) (Histone H2B.h) (H2B/h) (Histone H2B.k) (H2B/k) (Histone H2B.l) (H2B/l)	10010520			13906	126		1	P62807	13906	126	Histone H2B type 1-C/E/F/G/I (Histone H2B.1 A) (Histone H2B.a) (H2B/a) (Histone H2B.g) (H2B/g) (Histone H2B.h) (H2B/h) (Histone H2B.k) (H2B/k) (Histone H2B.l) (H2B/l)			0.000187301		0	0	0	0	0	0	0	0	0		3	4	3	2	4	4	4	2	3		0(3)	0(4)	0(3)	0(2)	0(4)	0(4)	0(4)	0(2)	0(3)		NNN NNN NNN
2225	P39060	Collagen alpha-1(XVIII) chain [Cleaved into: Endostatin	9634523			178188	1754		1	P39060	178188	1754	Collagen alpha-1(XVIII) chain [Cleaved into: Endostatin; Non-collagenous domain 1 (NC1)]			0.000187301		25	21	25	23	24	23	21	24	25		25	21	25	23	24	23	21	24	25		25(25)	21(21)	25(25)	23(23)	24(24)	23(23)	21(21)	24(24)	25(25)		YYY YYY YYY
1054	P02042	Hemoglobin subunit delta (Delta-globin) (Hemoglobin delta chain)	9627181			16055	147		2	P02042;P68871	16055;15998	147;147	Hemoglobin subunit delta (Delta-globin) (Hemoglobin delta chain);Hemoglobin subunit beta (Beta-globin) (Hemoglobin beta chain) [Cleaved into: LVV-hemorphin-7; Spinorphin]			0.000187301		0	0	0	0	0	0	0	0	0		4	4	4	4	4	4	5	5	5		0(4)	0(4)	0(4)	0(4)	0(4)	0(4)	0(5)	0(5)	0(5)		NNN NNN NNN
2827	P62266	40S ribosomal protein S23 (Small ribosomal subunit protein uS12)	9622102			15808	143		1	P62266	15808	143	40S ribosomal protein S23 (Small ribosomal subunit protein uS12)			0.000187301		8	7	6	7	6	7	7	8	7		8	7	6	7	6	7	7	8	7		8(8)	7(7)	6(6)	7(7)	6(6)	7(7)	7(7)	8(8)	7(7)		YYY YYY YYY
1443	P10412	Histone H1.4 (Histone H1b) (Histone H1s-4)	9293441			21865	219		3	P10412;P16402;P16403	21865;22350;21365	219;221;213	Histone H1.4 (Histone H1b) (Histone H1s-4);Histone H1.3 (Histone H1c) (Histone H1s-2);Histone H1.2 (Histone H1c) (Histone H1d) (Histone H1s-1)			0.000187301		0	0	0	0	0	0	0	0	0		7	7	7	6	7	7	7	7	7		0(7)	0(7)	0(7)	0(6)	0(7)	0(7)	0(7)	0(7)	0(7)		NNN NNN NNN
5736	Q99715	Collagen alpha-1(XII) chain	9289002			333147	3063		1	Q99715	333147	3063	Collagen alpha-1(XII) chain			0.000187301		121	125	127	113	116	128	124	120	125		121	125	127	113	116	128	124	120	125		121(121)	125(125)	127(127)	113(113)	116(116)	128(128)	124(124)	120(120)	125(125)		YYY YYY YYY
2181	P36578	60S ribosomal protein L4 (60S ribosomal protein L1) (Large ribosomal subunit protein uL4)	9249804			47697	427		1	P36578	47697	427	60S ribosomal protein L4 (60S ribosomal protein L1) (Large ribosomal subunit protein uL4)			0.000187301		21	20	21	17	20	20	20	21	20		21	20	21	17	20	20	20	21	20		21(21)	20(20)	21(21)	17(17)	20(20)	20(20)	20(20)	21(21)	20(20)		YYY YYY YYY
1320	P08123	Collagen alpha-2(I) chain (Alpha-2 type I collagen)	9210967			129314	1366		1	P08123	129314	1366	Collagen alpha-2(I) chain (Alpha-2 type I collagen)			0.000187301		25	23	24	21	23	25	22	27	27		25	23	24	21	23	25	22	27	27		25(25)	23(23)	24(24)	21(21)	23(23)	25(25)	22(22)	27(27)	27(27)		YYY YYY YYY
2878	P62913	60S ribosomal protein L11 (CLL-associated antigen KW-12) (Large ribosomal subunit protein uL5)	9202691			20252	178		1	P62913	20252	178	60S ribosomal protein L11 (CLL-associated antigen KW-12) (Large ribosomal subunit protein uL5)			0.000187301		10	11	11	9	10	10	8	11	13		10	11	11	9	10	10	8	11	13		10(10)	11(11)	11(11)	9(9)	10(10)	10(10)	8(8)	11(11)	13(13)		YYY YYY YYY
2847	P62701	40S ribosomal protein S4, X isoform (SCR10) (Single copy abundant mRNA protein) (Small ribosomal subunit protein eS4)	9169886			29598	263		1	P62701	29598	263	40S ribosomal protein S4, X isoform (SCR10) (Single copy abundant mRNA protein) (Small ribosomal subunit protein eS4)			0.000187301		9	9	9	9	9	8	9	9	9		11	12	12	11	10	10	12	11	12		9(11)	9(12)	9(12)	9(11)	9(10)	8(10)	9(12)	9(11)	9(12)		YYY YYY YYY
2858	P62829	60S ribosomal protein L23 (60S ribosomal protein L17) (Large ribosomal subunit protein uL14)	8956942			14865	140		1	P62829	14865	140	60S ribosomal protein L23 (60S ribosomal protein L17) (Large ribosomal subunit protein uL14)			0.000187301		10	10	10	8	11	10	13	9	12		10	10	10	8	11	10	13	9	12		10(10)	10(10)	10(10)	8(8)	11(11)	10(10)	13(13)	9(9)	12(12)		YYY YYY YYY
3191	Q09666	Neuroblast differentiation-associated protein AHNAK (Desmoyokin)	8779448			629101	5890		1	Q09666	629101	5890	Neuroblast differentiation-associated protein AHNAK (Desmoyokin)			0.000187301		254	257	241	202	220	238	227	256	255		254	257	241	202	220	238	227	256	255		254(254)	257(257)	241(241)	202(202)	220(220)	238(238)	227(227)	256(256)	255(255)		YYY YYY YYY
1886	P24821	Tenascin (TN) (Cytotactin) (GMEM) (GP 150-225) (Glioma-associated-extracellular matrix antigen) (Hexabrachion) (JI) (Myotendinous antigen) (Neuronectin) (Tenascin-C) (TN-C)	8717155			240853	2201		1	P24821	240853	2201	Tenascin (TN) (Cytotactin) (GMEM) (GP 150-225) (Glioma-associated-extracellular matrix antigen) (Hexabrachion) (JI) (Myotendinous antigen) (Neuronectin) (Tenascin-C) (TN-C)			0.000187301		84	78	79	73	82	87	79	77	76		84	78	79	73	82	87	79	77	76		84(84)	78(78)	79(79)	73(73)	82(82)	87(87)	79(79)	77(77)	76(76)		YYY YYY YYY
1356	P08708	40S ribosomal protein S17 (Small ribosomal subunit protein eS17)	8593809			15550	135		1	P08708	15550	135	40S ribosomal protein S17 (Small ribosomal subunit protein eS17)			0.000187301		13	13	11	13	12	12	12	13	13		13	13	11	13	12	12	12	13	13		13(13)	13(13)	11(11)	13(13)	12(12)	12(12)	12(12)	13(13)	13(13)		YYY YYY YYY
2873	P62888	60S ribosomal protein L30 (Large ribosomal subunit protein eL30)	8522177			12784	115		1	P62888	12784	115	60S ribosomal protein L30 (Large ribosomal subunit protein eL30)			0.000187301		6	6	6	6	6	6	7	6	6		6	6	6	6	6	6	7	6	6		6(6)	6(6)	6(6)	6(6)	6(6)	6(6)	7(7)	6(6)	6(6)		YYY YYY YYY
2865	P62861	FAU ubiquitin-like and ribosomal protein S30 [Cleaved into: Ubiquitin-like protein FUBI	8517787			14390	133		1	P62861	14390	133	FAU ubiquitin-like and ribosomal protein S30 [Cleaved into: Ubiquitin-like protein FUBI; 40S ribosomal protein S30 (Small ribosomal subunit protein eS30)]			0.000187301		3	4	4	3	3	4	4	4	4		3	4	4	3	3	4	4	4	4		3(3)	4(4)	4(4)	3(3)	3(3)	4(4)	4(4)	4(4)	4(4)		YYY YYY YYY
1713	P18124	60S ribosomal protein L7 (Large ribosomal subunit protein uL30)	8207659			29226	248		1	P18124	29226	248	60S ribosomal protein L7 (Large ribosomal subunit protein uL30)			0.000187301		16	15	17	12	15	17	13	16	16		16	15	17	12	15	17	13	16	16		16(16)	15(15)	17(17)	12(12)	15(15)	17(17)	13(13)	16(16)	16(16)		YYY YYY YYY
7291	Q9Y4K0	Lysyl oxidase homolog 2 (EC 1.4.3.13) (Lysyl oxidase-like protein 2) (Lysyl oxidase-related protein 2) (Lysyl oxidase-related protein WS9-14)	8042488			86725	774		1	Q9Y4K0	86725	774	Lysyl oxidase homolog 2 (EC 1.4.3.13) (Lysyl oxidase-like protein 2) (Lysyl oxidase-related protein 2) (Lysyl oxidase-related protein WS9-14)			0.000187301		30	28	30	30	30	30	29	30	30		30	28	30	30	30	30	29	30	30		30(30)	28(28)	30(30)	30(30)	30(30)	30(30)	29(29)	30(30)	30(30)		YYY YYY YYY
1944	P27658	Collagen alpha-1(VIII) chain (Endothelial collagen) [Cleaved into: Vastatin]	7912596			73364	744		1	P27658	73364	744	Collagen alpha-1(VIII) chain (Endothelial collagen) [Cleaved into: Vastatin]			0.000187301		12	10	11	10	8	10	11	12	11		12	10	11	10	8	10	11	12	11		12(12)	10(10)	11(11)	10(10)	8(8)	10(10)	11(11)	12(12)	11(11)		YYY YYY YYY
3123	Q05682	Caldesmon (CDM)	7889229			93231	793		1	Q05682	93231	793	Caldesmon (CDM)			0.000187301		32	31	31	33	32	32	21	29	30		32	31	31	33	32	32	21	29	30		32(32)	31(31)	31(31)	33(33)	32(32)	32(32)	21(21)	29(29)	30(30)		YYY YYY YYY
2123	P35268	60S ribosomal protein L22 (EBER-associated protein) (EAP) (Epstein-Barr virus small RNA-associated protein) (Heparin-binding protein HBp15) (Large ribosomal subunit protein eL22)	7799530			14787	128		1	P35268	14787	128	60S ribosomal protein L22 (EBER-associated protein) (EAP) (Epstein-Barr virus small RNA-associated protein) (Heparin-binding protein HBp15) (Large ribosomal subunit protein eL22)			0.000187301		4	3	2	3	2	3	4	4	4		4	3	2	3	2	3	4	4	4		4(4)	3(3)	2(2)	3(3)	2(2)	3(3)	4(4)	4(4)	4(4)		YYY YYY YYY
1380	P09382	Galectin-1 (Gal-1) (14 kDa laminin-binding protein) (HLBP14) (14 kDa lectin) (Beta-galactoside-binding lectin L-14-I) (Galaptin) (HBL) (HPL) (Lactose-binding lectin 1) (Lectin galactoside-binding soluble 1) (Putative MAPK-activating protein PM12) (S-Lac lectin 1)	7723971			14716	135		1	P09382	14716	135	Galectin-1 (Gal-1) (14 kDa laminin-binding protein) (HLBP14) (14 kDa lectin) (Beta-galactoside-binding lectin L-14-I) (Galaptin) (HBL) (HPL) (Lactose-binding lectin 1) (Lectin galactoside-binding soluble 1) (Putative MAPK-activating protein PM12) (S-Lac lectin 1)			0.000187301		8	8	9	8	8	9	9	9	9		8	8	9	8	8	9	9	9	9		8(8)	8(8)	9(9)	8(8)	8(8)	9(9)	9(9)	9(9)	9(9)		YYY YYY YYY
1061	P02462	Collagen alpha-1(IV) chain [Cleaved into: Arresten]	7589025			160611	1669		2	P02462;P29400	160611;161044	1669;1685	Collagen alpha-1(IV) chain [Cleaved into: Arresten];Collagen alpha-5(IV) chain			0.000187301		0	0	0	0	0	0	0	0	0		2	2	2	2	2	2	2	2	2		0(2)	0(2)	0(2)	0(2)	0(2)	0(2)	0(2)	0(2)	0(2)		NNN NNN NNN
1200	P05141	ADP/ATP translocase 2 (ADP,ATP carrier protein 2) (ADP,ATP carrier protein, fibroblast isoform) (Adenine nucleotide translocator 2) (ANT 2) (Solute carrier family 25 member 5) [Cleaved into: ADP/ATP translocase 2, N-terminally processed]	7485240			32852	298		2	P05141;P12236	32852;32866	298;298	ADP/ATP translocase 2 (ADP,ATP carrier protein 2) (ADP,ATP carrier protein, fibroblast isoform) (Adenine nucleotide translocator 2) (ANT 2) (Solute carrier family 25 member 5) [Cleaved into: ADP/ATP translocase 2, N-terminally processed];ADP/ATP translocase 3 (ADP,ATP carrier protein 3) (ADP,ATP carrier protein, isoform T2) (ANT 2) (Adenine nucleotide translocator 3) (ANT 3) (Solute carrier famil…			0.000187301		0	0	0	0	0	0	0	0	0		3	3	3	2	3	3	2	3	3		0(3)	0(3)	0(3)	0(2)	0(3)	0(3)	0(2)	0(3)	0(3)		NNN NNN NNN
1284	P07437	Tubulin beta chain (Tubulin beta-5 chain)	7358545			49671	444		4	P07437;Q13509;Q13885;Q9BVA1	49671;50433;49907;49953	444;450;445;445	Tubulin beta chain (Tubulin beta-5 chain);Tubulin beta-3 chain (Tubulin beta-4 chain) (Tubulin beta-III);Tubulin beta-2A chain (Tubulin beta class IIa);Tubulin beta-2B chain			0.000187301		0	0	0	0	0	0	0	0	0		2	2	1	1	2	2	1	2	2		0(2)	0(2)	0(1)	0(1)	0(2)	0(2)	0(1)	0(2)	0(2)		NNN NNN NNN
1160	P04350	Tubulin beta-4A chain (Tubulin 5 beta) (Tubulin beta-4 chain)	7307069			49586	444		8	P04350;P07437;P68371;Q13509;Q13885;Q9BUF5;Q9BVA1;Q9H4B7	49586;49671;49831;50433;49907;49857;49953;50327	444;444;445;450;445;446;445;451	Tubulin beta-4A chain (Tubulin 5 beta) (Tubulin beta-4 chain);Tubulin beta chain (Tubulin beta-5 chain);Tubulin beta-4B chain (Tubulin beta-2 chain) (Tubulin beta-2C chain);Tubulin beta-3 chain (Tubulin beta-4 chain) (Tubulin beta-III);Tubulin beta-2A chain (Tubulin beta class IIa);Tubulin beta-6 chain (Tubulin beta class V);Tubulin beta-2B chain;Tubulin beta-1 chain			0.000187301		0	0	0	0	0	0	0	0	0		2	2	2	2	2	2	2	2	2		0(2)	0(2)	0(2)	0(2)	0(2)	0(2)	0(2)	0(2)	0(2)		NNN NNN NNN
1033	P01344	Insulin-like growth factor II (IGF-II) (Somatomedin-A) (T3M-11-derived growth factor) [Cleaved into: Insulin-like growth factor II	7232954			20140	180		1	P01344	20140	180	Insulin-like growth factor II (IGF-II) (Somatomedin-A) (T3M-11-derived growth factor) [Cleaved into: Insulin-like growth factor II; Insulin-like growth factor II Ala-25 Del; Preptin]			0.000187301		6	6	8	7	7	4	7	7	9		6	6	8	7	7	4	7	7	9		6(6)	6(6)	8(8)	7(7)	7(7)	4(4)	7(7)	7(7)	9(9)		YYY YYY YYY
2510	P50914	60S ribosomal protein L14 (CAG-ISL 7) (Large ribosomal subunit protein eL14)	7063477			23432	215		1	P50914	23432	215	60S ribosomal protein L14 (CAG-ISL 7) (Large ribosomal subunit protein eL14)			0.000187301		9	8	9	4	5	6	5	7	8		9	8	9	4	5	6	5	7	8		9(9)	8(8)	9(9)	4(4)	5(5)	6(6)	5(5)	7(7)	8(8)		YYY YYY YYY
2751	P60866	40S ribosomal protein S20 (Small ribosomal subunit protein uS10)	6919383			13373	119		1	P60866	13373	119	40S ribosomal protein S20 (Small ribosomal subunit protein uS10)			0.000187301		5	5	5	5	5	4	5	4	5		5	5	5	5	5	4	5	4	5		5(5)	5(5)	5(5)	5(5)	5(5)	4(4)	5(5)	4(4)	5(5)		YYY YYY YYY
1593	P14618	Pyruvate kinase PKM (EC 2.7.1.40) (Cytosolic thyroid hormone-binding protein) (CTHBP) (Opa-interacting protein 3) (OIP-3) (Pyruvate kinase 2/3) (Pyruvate kinase muscle isozyme) (Threonine-protein kinase PKM2) (EC 2.7.11.1) (Thyroid hormone-binding protein 1) (THBP1) (Tumor M2-PK) (Tyrosine-protein kinase PKM2) (EC 2.7.10.2) (p58)	6895695			57937	531		1	P14618	57937	531	Pyruvate kinase PKM (EC 2.7.1.40) (Cytosolic thyroid hormone-binding protein) (CTHBP) (Opa-interacting protein 3) (OIP-3) (Pyruvate kinase 2/3) (Pyruvate kinase muscle isozyme) (Threonine-protein kinase PKM2) (EC 2.7.11.1) (Thyroid hormone-binding protein 1) (THBP1) (Tumor M2-PK) (Tyrosine-protein kinase PKM2) (EC 2.7.10.2) (p58)			0.000187301		37	37	35	32	34	35	35	35	34		37	37	35	32	34	35	35	35	34		37(37)	37(37)	35(35)	32(32)	34(34)	35(35)	35(35)	35(35)	34(34)		YYY YYY YYY
1135	P04075	Fructose-bisphosphate aldolase A (EC 4.1.2.13) (Lung cancer antigen NY-LU-1) (Muscle-type aldolase)	6895001			39420	364		1	P04075	39420	364	Fructose-bisphosphate aldolase A (EC 4.1.2.13) (Lung cancer antigen NY-LU-1) (Muscle-type aldolase)			0.000187301		23	23	23	14	20	19	19	23	23		23	23	23	14	20	19	19	23	23		23(23)	23(23)	23(23)	14(14)	20(20)	19(19)	19(19)	23(23)	23(23)		YYY YYY YYY
2136	P35555	Fibrillin-1 [Cleaved into: Asprosin]	6833219			312298	2871		2	P35555;P35556	312298;314775	2871;2912	Fibrillin-1 [Cleaved into: Asprosin];Fibrillin-2 [Cleaved into: Placensin]			0.000187301		0	0	0	0	0	0	0	0	0		3	3	3	4	3	5	4	3	4		0(3)	0(3)	0(3)	0(4)	0(3)	0(5)	0(4)	0(3)	0(4)		NNN NNN NNN
1117	P02790	Hemopexin (Beta-1B-glycoprotein)	6822701			51676	462		1	P02790	51676	462	Hemopexin (Beta-1B-glycoprotein)			0.000187301		16	16	17	15	18	18	17	19	19		16	16	17	15	18	18	17	19	19		16(16)	16(16)	17(17)	15(15)	18(18)	18(18)	17(17)	19(19)	19(19)		YYY YYY YYY
3142	Q07020	60S ribosomal protein L18 (Large ribosomal subunit protein eL18)	6776579			21634	188		1	Q07020	21634	188	60S ribosomal protein L18 (Large ribosomal subunit protein eL18)			0.000187301		9	8	8	7	8	9	6	9	8		9	8	8	7	8	9	6	9	8		9(9)	8(8)	8(8)	7(7)	8(8)	9(9)	6(6)	9(9)	8(8)		YYY YYY YYY
2135	P35555	Fibrillin-1 [Cleaved into: Asprosin]	6659084			312298	2871		1	P35555	312298	2871	Fibrillin-1 [Cleaved into: Asprosin]			0.000187301		99	100	103	90	87	110	93	108	112		99	100	103	90	87	110	93	108	112		99(99)	100(100)	103(103)	90(90)	87(87)	110(110)	93(93)	108(108)	112(112)		YYY YYY YYY
1313	P07951	Tropomyosin beta chain (Beta-tropomyosin) (Tropomyosin-2)	6.49326e+06			32851	284		2	P07951;P67936	32851;28522	284;248	Tropomyosin beta chain (Beta-tropomyosin) (Tropomyosin-2);Tropomyosin alpha-4 chain (TM30p1) (Tropomyosin-4)			0.000187301		0	0	0	0	0	0	0	0	0		3	3	3	3	3	3	3	3	3		0(3)	0(3)	0(3)	0(3)	0(3)	0(3)	0(3)	0(3)	0(3)		NNN NNN NNN
815	O95084	Serine protease 23 (EC 3.4.21.-) (Putative secreted protein Zsig13)	6486132			43001	383		1	O95084	43001	383	Serine protease 23 (EC 3.4.21.-) (Putative secreted protein Zsig13)			0.000187301		14	12	13	14	14	16	16	15	15		14	12	13	14	14	16	16	15	15		14(14)	12(12)	13(13)	14(14)	14(14)	16(16)	16(16)	15(15)	15(15)		YYY YYY YYY
2829	P62273	40S ribosomal protein S29 (Small ribosomal subunit protein uS14)	6464724			6677	56		1	P62273	6677	56	40S ribosomal protein S29 (Small ribosomal subunit protein uS14)			0.000187301		4	4	3	3	4	4	4	4	4		4	4	3	3	4	4	4	4	4		4(4)	4(4)	3(3)	3(3)	4(4)	4(4)	4(4)	4(4)	4(4)		YYY YYY YYY
1919	P26373	60S ribosomal protein L13 (Breast basic conserved protein 1) (Large ribosomal subunit protein eL13)	6443645			24261	211		1	P26373	24261	211	60S ribosomal protein L13 (Breast basic conserved protein 1) (Large ribosomal subunit protein eL13)			0.000187301		12	12	10	9	10	12	9	12	11		12	12	10	9	10	12	9	12	11		12(12)	12(12)	10(10)	9(9)	10(10)	12(12)	9(9)	12(12)	11(11)		YYY YYY YYY
2860	P62841	40S ribosomal protein S15 (RIG protein) (Small ribosomal subunit protein uS19)	6412880			17040	145		1	P62841	17040	145	40S ribosomal protein S15 (RIG protein) (Small ribosomal subunit protein uS19)			0.000187301		6	4	5	4	5	4	6	5	5		6	4	5	4	5	4	6	5	5		6(6)	4(4)	5(5)	4(4)	5(5)	4(4)	6(6)	5(5)	5(5)		YYY YYY YYY
1933	P27348	14-3-3 protein theta (14-3-3 protein T-cell) (14-3-3 protein tau) (Protein HS1)	6394758			27764	245		7	P27348;P31946;P31947;P61981;P62258;P63104;Q04917	27764;28082;27774;28303;29174;27745;28219	245;246;248;247;255;245;246	14-3-3 protein theta (14-3-3 protein T-cell) (14-3-3 protein tau) (Protein HS1);14-3-3 protein beta/alpha (Protein 1054) (Protein kinase C inhibitor protein 1) (KCIP-1) [Cleaved into: 14-3-3 protein beta/alpha, N-terminally processed];14-3-3 protein sigma (Epithelial cell marker protein 1) (Stratifin);14-3-3 protein gamma (Protein kinase C inhibitor protein 1) (KCIP-1) [Cleaved into: 14-3-3 prote…			0.000727008		0	0	0	0	0	0	0	0	0		1	1	1	1	1	1	1	1	1		0(1)	0(1)	0(1)	0(1)	0(1)	0(1)	0(1)	0(1)	0(1)		NNN NNN NNN
2852	P62753	40S ribosomal protein S6 (Phosphoprotein NP33) (Small ribosomal subunit protein eS6)	6274990			28681	249		1	P62753	28681	249	40S ribosomal protein S6 (Phosphoprotein NP33) (Small ribosomal subunit protein eS6)			0.000187301		8	9	9	9	8	9	8	7	7		8	9	9	9	8	9	8	7	7		8(8)	9(9)	9(9)	9(9)	8(8)	9(9)	8(8)	7(7)	7(7)		YYY YYY YYY
1280	P07437	Tubulin beta chain (Tubulin beta-5 chain)	6174349			49671	444		1	P07437	49671	444	Tubulin beta chain (Tubulin beta-5 chain)			0.000187301		4	4	3	4	4	4	4	4	4		4	4	3	4	4	4	4	4	4		4(4)	4(4)	3(3)	4(4)	4(4)	4(4)	4(4)	4(4)	4(4)		YYY YYY YYY
2744	P60709	Actin, cytoplasmic 1 (EC 3.6.4.-) (Beta-actin) [Cleaved into: Actin, cytoplasmic 1, N-terminally processed]	6170432			41737	375		6	P60709;P63261;P63267;P68133;Q562R1;Q9BYX7	41737;41793;41877;42051;42003;42016	375;375;376;377;376;375	Actin, cytoplasmic 1 (EC 3.6.4.-) (Beta-actin) [Cleaved into: Actin, cytoplasmic 1, N-terminally processed];Actin, cytoplasmic 2 (EC 3.6.4.-) (Gamma-actin) [Cleaved into: Actin, cytoplasmic 2, N-terminally processed];Actin, gamma-enteric smooth muscle (EC 3.6.4.-) (Alpha-actin-3) (Gamma-2-actin) (Smooth muscle gamma-actin) [Cleaved into: Actin, gamma-enteric smooth muscle, intermediate form];Acti…			0.000187301		0	0	0	0	0	0	0	0	0		2	1	2	2	2	1	1	1	1		0(2)	0(1)	0(2)	0(2)	0(2)	0(1)	0(1)	0(1)	0(1)		NNN NNN NNN
1159	P04350	Tubulin beta-4A chain (Tubulin 5 beta) (Tubulin beta-4 chain)	6128572			49586	444		7	P04350;P07437;P68371;Q13509;Q13885;Q9BUF5;Q9BVA1	49586;49671;49831;50433;49907;49857;49953	444;444;445;450;445;446;445	Tubulin beta-4A chain (Tubulin 5 beta) (Tubulin beta-4 chain);Tubulin beta chain (Tubulin beta-5 chain);Tubulin beta-4B chain (Tubulin beta-2 chain) (Tubulin beta-2C chain);Tubulin beta-3 chain (Tubulin beta-4 chain) (Tubulin beta-III);Tubulin beta-2A chain (Tubulin beta class IIa);Tubulin beta-6 chain (Tubulin beta class V);Tubulin beta-2B chain			0.000187301		0	0	0	0	0	0	0	0	0		2	2	2	2	2	2	2	2	2		0(2)	0(2)	0(2)	0(2)	0(2)	0(2)	0(2)	0(2)	0(2)		NNN NNN NNN
2719	P58107	Epiplakin (450 kDa epidermal antigen)	6041782			555658	5088		2	P58107;Q15149	555658;531791	5088;4684	Epiplakin (450 kDa epidermal antigen);Plectin (PCN) (PLTN) (Hemidesmosomal protein 1) (HD1) (Plectin-1)			0.000187301		0	0	0	0	0	0	0	0	0		7	7	7	7	6	7	7	7	7		0(7)	0(7)	0(7)	0(7)	0(6)	0(7)	0(7)	0(7)	0(7)		NNN NNN NNN
7269	Q9Y490	Talin-1	5912530			269767	2541		1	Q9Y490	269767	2541	Talin-1			0.000187301		95	90	90	90	93	95	91	96	93		95	90	90	90	93	95	91	96	93		95(95)	90(90)	90(90)	90(90)	93(93)	95(95)	91(91)	96(96)	93(93)		YYY YYY YYY
4420	Q7Z406	Myosin-14 (Myosin heavy chain 14) (Myosin heavy chain, non-muscle IIc) (Non-muscle myosin heavy chain IIc) (NMHC II-C)	5756028			227871	1995		1	Q7Z406	227871	1995	Myosin-14 (Myosin heavy chain 14) (Myosin heavy chain, non-muscle IIc) (Non-muscle myosin heavy chain IIc) (NMHC II-C)			0.000187301		4	3	3	4	4	4	3	3	3		4	3	3	4	4	4	3	3	3		4(4)	3(3)	3(3)	4(4)	4(4)	4(4)	3(3)	3(3)	3(3)		YYY YYY YYY
1261	P06899	Histone H2B type 1-J (Histone H2B.1) (Histone H2B.r) (H2B/r)	5748336			13904	126		3	P06899;Q6DN03;Q6DRA6	13904;21472;18018	126;193;164	Histone H2B type 1-J (Histone H2B.1) (Histone H2B.r) (H2B/r);Putative histone H2B type 2-C (H2B-clustered histone 20 pseudogene) (Histone H2B.t) (H2B/t);Putative histone H2B type 2-D (H2B-clustered histone 19 pseudogene)			0.000187301		0	0	0	0	0	0	0	0	0		2	2	2	2	2	2	2	2	2		0(2)	0(2)	0(2)	0(2)	0(2)	0(2)	0(2)	0(2)	0(2)		NNN NNN NNN
2821	P62241	40S ribosomal protein S8 (Small ribosomal subunit protein eS8)	5712760			24205	208		1	P62241	24205	208	40S ribosomal protein S8 (Small ribosomal subunit protein eS8)			0.000187301		11	11	10	9	11	10	10	11	10		11	11	10	9	11	10	10	11	10		11(11)	11(11)	10(10)	9(9)	11(11)	10(10)	10(10)	11(11)	10(10)		YYY YYY YYY
3788	Q16643	Drebrin (Developmentally-regulated brain protein)	5658144			71429	649		1	Q16643	71429	649	Drebrin (Developmentally-regulated brain protein)			0.000187301		27	25	25	25	26	27	23	23	25		27	25	25	25	26	27	23	23	25		27(27)	25(25)	25(25)	25(25)	26(26)	27(27)	23(23)	23(23)	25(25)		YYY YYY YYY
2594	P52926	High mobility group protein HMGI-C (High mobility group AT-hook protein 2)	5.62749e+06			11832	109		1	P52926	11832	109	High mobility group protein HMGI-C (High mobility group AT-hook protein 2)			0.000187301		6	6	6	5	6	5	5	6	6		6	6	6	5	6	5	5	6	6		6(6)	6(6)	6(6)	5(5)	6(6)	5(5)	5(5)	6(6)	6(6)		YYY YYY YYY
1883	P24593	Insulin-like growth factor-binding protein 5 (IBP-5) (IGF-binding protein 5) (IGFBP-5)	5.6193e+06			30570	272		1	P24593	30570	272	Insulin-like growth factor-binding protein 5 (IBP-5) (IGF-binding protein 5) (IGFBP-5)			0.000187301		14	13	13	12	13	13	14	15	15		14	13	13	12	13	13	14	15	15		14(14)	13(13)	13(13)	12(12)	13(13)	13(13)	14(14)	15(15)	15(15)		YYY YYY YYY
1751	P19823	Inter-alpha-trypsin inhibitor heavy chain H2 (ITI heavy chain H2) (ITI-HC2) (Inter-alpha-inhibitor heavy chain 2) (Inter-alpha-trypsin inhibitor complex component II) (Serum-derived hyaluronan-associated protein) (SHAP)	5581979			106463	946		1	P19823	106463	946	Inter-alpha-trypsin inhibitor heavy chain H2 (ITI heavy chain H2) (ITI-HC2) (Inter-alpha-inhibitor heavy chain 2) (Inter-alpha-trypsin inhibitor complex component II) (Serum-derived hyaluronan-associated protein) (SHAP)			0.000187301		7	8	3	6	6	6	8	9	8		7	8	3	6	6	6	8	9	8		7(7)	8(8)	3(3)	6(6)	6(6)	6(6)	8(8)	9(9)	8(8)		YYY YYY YYY
1672	P17096	High mobility group protein HMG-I/HMG-Y (HMG-I(Y)) (High mobility group AT-hook protein 1) (High mobility group protein A1) (High mobility group protein R)	5.54934e+06			11676	107		1	P17096	11676	107	High mobility group protein HMG-I/HMG-Y (HMG-I(Y)) (High mobility group AT-hook protein 1) (High mobility group protein A1) (High mobility group protein R)			0.000187301		5	5	6	3	3	5	7	5	6		5	5	6	3	3	5	7	5	6		5(5)	5(5)	6(6)	3(3)	3(3)	5(5)	7(7)	5(5)	6(6)		YYY YYY YYY
1087	P02545	Prelamin-A/C [Cleaved into: Lamin-A/C (70 kDa lamin) (Renal carcinoma antigen NY-REN-32)]	5510365			74139	664		3	P02545;P20700;Q03252	74139;66408;69948	664;586;620	Prelamin-A/C [Cleaved into: Lamin-A/C (70 kDa lamin) (Renal carcinoma antigen NY-REN-32)];Lamin-B1;Lamin-B2			0.000187301		0	0	0	0	0	0	0	0	0		2	2	2	2	2	2	2	2	2		0(2)	0(2)	0(2)	0(2)	0(2)	0(2)	0(2)	0(2)	0(2)		NNN NNN NNN
1397	P09651	Heterogeneous nuclear ribonucleoprotein A1 (hnRNP A1) (Helix-destabilizing protein) (Single-strand RNA-binding protein) (hnRNP core protein A1) [Cleaved into: Heterogeneous nuclear ribonucleoprotein A1, N-terminally processed]	5.47189e+06			38747	372		1	P09651	38747	372	Heterogeneous nuclear ribonucleoprotein A1 (hnRNP A1) (Helix-destabilizing protein) (Single-strand RNA-binding protein) (hnRNP core protein A1) [Cleaved into: Heterogeneous nuclear ribonucleoprotein A1, N-terminally processed]			0.000187301		2	2	1	0	2	2	2	2	2		15	16	11	7	11	13	17	12	12		2(15)	2(16)	1(11)	0(7)	2(11)	2(13)	2(17)	2(12)	2(12)		YYN NYY YYY
2905	P63267	Actin, gamma-enteric smooth muscle (EC 3.6.4.-) (Alpha-actin-3) (Gamma-2-actin) (Smooth muscle gamma-actin) [Cleaved into: Actin, gamma-enteric smooth muscle, intermediate form]	5375478			41877	376		2	P63267;P68133	41877;42051	376;377	Actin, gamma-enteric smooth muscle (EC 3.6.4.-) (Alpha-actin-3) (Gamma-2-actin) (Smooth muscle gamma-actin) [Cleaved into: Actin, gamma-enteric smooth muscle, intermediate form];Actin, alpha skeletal muscle (EC 3.6.4.-) (Alpha-actin-1) [Cleaved into: Actin, alpha skeletal muscle, intermediate form]			0.000187301		0	0	0	0	0	0	0	0	0		6	6	7	8	7	9	5	5	5		0(6)	0(6)	0(7)	0(8)	0(7)	0(9)	0(5)	0(5)	0(5)		NNN NNN NNN
1819	P22090	40S ribosomal protein S4, Y isoform 1 (Small ribosomal subunit protein eS4)	5356617			29456	263		2	P22090;P62701	29456;29598	263;263	40S ribosomal protein S4, Y isoform 1 (Small ribosomal subunit protein eS4);40S ribosomal protein S4, X isoform (SCR10) (Single copy abundant mRNA protein) (Small ribosomal subunit protein eS4)			0.000187301		0	0	0	0	0	0	0	0	0		7	7	7	7	7	7	7	7	7		0(7)	0(7)	0(7)	0(7)	0(7)	0(7)	0(7)	0(7)	0(7)		NNN NNN NNN
1817	P22087	rRNA 2'-O-methyltransferase fibrillarin (EC 2.1.1.-) (34 kDa nucleolar scleroderma antigen) (Histone-glutamine methyltransferase) (U6 snRNA 2'-O-methyltransferase fibrillarin)	5322576			33784	321		1	P22087	33784	321	rRNA 2'-O-methyltransferase fibrillarin (EC 2.1.1.-) (34 kDa nucleolar scleroderma antigen) (Histone-glutamine methyltransferase) (U6 snRNA 2'-O-methyltransferase fibrillarin)			0.000187301		13	13	13	11	14	13	9	13	14		13	14	14	12	15	13	9	13	14		13(13)	13(14)	13(14)	11(12)	14(15)	13(13)	9(9)	13(13)	14(14)		YYY YYY YYY
2114	P35232	Prohibitin 1	5303712			29804	272		1	P35232	29804	272	Prohibitin 1			0.000187301		17	17	15	11	14	15	14	17	17		17	17	15	11	14	15	14	17	17		17(17)	17(17)	15(15)	11(11)	14(14)	15(15)	14(14)	17(17)	17(17)		YYY YYY YYY
3569	Q14766	Latent-transforming growth factor beta-binding protein 1 (LTBP-1) (Transforming growth factor beta-1-binding protein 1) (TGF-beta1-BP-1)	5285251			186796	1721		1	Q14766	186796	1721	Latent-transforming growth factor beta-binding protein 1 (LTBP-1) (Transforming growth factor beta-1-binding protein 1) (TGF-beta1-BP-1)			0.000187301		55	52	53	45	47	50	59	53	55		55	52	53	45	47	50	59	53	55		55(55)	52(52)	53(53)	45(45)	47(47)	50(50)	59(59)	53(53)	55(55)		YYY YYY YYY
2876	P62906	60S ribosomal protein L10a (CSA-19) (Large ribosomal subunit protein uL1) (Neural precursor cell expressed developmentally down-regulated protein 6) (NEDD-6)	5231260			24831	217		1	P62906	24831	217	60S ribosomal protein L10a (CSA-19) (Large ribosomal subunit protein uL1) (Neural precursor cell expressed developmentally down-regulated protein 6) (NEDD-6)			0.000187301		16	15	13	9	12	16	13	15	14		16	15	13	9	12	16	13	15	14		16(16)	15(15)	13(13)	9(9)	12(12)	16(16)	13(13)	15(15)	14(14)		YYY YYY YYY
3087	Q03113	Guanine nucleotide-binding protein subunit alpha-12 (G alpha-12) (G-protein subunit alpha-12)	5.16397e+06			44279	381		2	Q03113;Q14344	44279;44050	381;377	Guanine nucleotide-binding protein subunit alpha-12 (G alpha-12) (G-protein subunit alpha-12);Guanine nucleotide-binding protein subunit alpha-13 (G alpha-13) (G-protein subunit alpha-13)			0.000560329		0	0	0	0	0	0	0	0	0		1	1	1	1	1	1	1	1	1		0(1)	0(1)	0(1)	0(1)	0(1)	0(1)	0(1)	0(1)	0(1)		NNN NNN NNN
1303	P07910	Heterogeneous nuclear ribonucleoproteins C1/C2 (hnRNP C1/C2)	5151622			33670	306		1	P07910	33670	306	Heterogeneous nuclear ribonucleoproteins C1/C2 (hnRNP C1/C2)			0.000187301		6	7	6	5	7	7	6	7	7		12	13	12	10	13	13	12	13	13		6(12)	7(13)	6(12)	5(10)	7(13)	7(13)	6(12)	7(13)	7(13)		YYY YYY YYY
1785	P20908	Collagen alpha-1(V) chain	5105948			183560	1838		1	P20908	183560	1838	Collagen alpha-1(V) chain			0.000187301		22	16	17	19	21	23	20	19	21		22	16	17	19	21	23	20	19	21		22(22)	16(16)	17(17)	19(19)	21(21)	23(23)	20(20)	19(19)	21(21)		YYY YYY YYY
1903	P25705	ATP synthase subunit alpha, mitochondrial (ATP synthase F1 subunit alpha)	5065378			59751	553		1	P25705	59751	553	ATP synthase subunit alpha, mitochondrial (ATP synthase F1 subunit alpha)			0.000187301		26	24	22	16	21	24	19	24	25		26	24	22	16	21	24	19	24	25		26(26)	24(24)	22(22)	16(16)	21(21)	24(24)	19(19)	24(24)	25(25)		YYY YYY YYY
5684	Q96TA1	Protein Niban 2 (Meg-3) (Melanoma invasion by ERK) (MINERVA) (Niban-like protein 1) (Protein FAM129B)	5048399			84138	746		1	Q96TA1	84138	746	Protein Niban 2 (Meg-3) (Melanoma invasion by ERK) (MINERVA) (Niban-like protein 1) (Protein FAM129B)			0.000187301		26	20	22	11	16	19	19	24	24		26	20	22	11	16	19	19	24	24		26(26)	20(20)	22(22)	11(11)	16(16)	19(19)	19(19)	24(24)	24(24)		YYY YYY YYY
1533	P12814	Alpha-actinin-1 (Alpha-actinin cytoskeletal isoform) (F-actin cross-linking protein) (Non-muscle alpha-actinin-1)	5014912			103058	892		1	P12814	103058	892	Alpha-actinin-1 (Alpha-actinin cytoskeletal isoform) (F-actin cross-linking protein) (Non-muscle alpha-actinin-1)			0.000187301		35	34	33	38	38	37	28	32	32		36	34	34	38	39	38	28	33	33		35(36)	34(34)	33(34)	38(38)	38(39)	37(38)	28(28)	32(33)	32(33)		YYY YYY YYY
2348	P46782	40S ribosomal protein S5 (Small ribosomal subunit protein uS7) [Cleaved into: 40S ribosomal protein S5, N-terminally processed]	5007396			22876	204		1	P46782	22876	204	40S ribosomal protein S5 (Small ribosomal subunit protein uS7) [Cleaved into: 40S ribosomal protein S5, N-terminally processed]			0.000187301		12	11	12	9	11	10	11	11	12		12	11	12	9	11	10	11	11	12		12(12)	11(11)	12(12)	9(9)	11(11)	10(10)	11(11)	11(11)	12(12)		YYY YYY YYY
7289	Q9Y4I1	Unconventional myosin-Va (Dilute myosin heavy chain, non-muscle) (Myosin heavy chain 12) (Myosin-12) (Myoxin)	4.97577e+06			215405	1855		1	Q9Y4I1	215405	1855	Unconventional myosin-Va (Dilute myosin heavy chain, non-muscle) (Myosin heavy chain 12) (Myosin-12) (Myoxin)			0.000187301		62	57	66	56	62	55	46	62	63		62	57	66	56	62	55	46	62	63		62(62)	57(57)	66(66)	56(56)	62(62)	55(55)	46(46)	62(62)	63(63)		YYY YYY YYY
3079	Q02878	60S ribosomal protein L6 (Large ribosomal subunit protein eL6) (Neoplasm-related protein C140) (Tax-responsive enhancer element-binding protein 107) (TaxREB107)	4.9316e+06			32728	288		1	Q02878	32728	288	60S ribosomal protein L6 (Large ribosomal subunit protein eL6) (Neoplasm-related protein C140) (Tax-responsive enhancer element-binding protein 107) (TaxREB107)			0.000187301		15	14	15	13	14	15	12	15	15		15	14	15	13	14	15	12	15	15		15(15)	14(14)	15(15)	13(13)	14(14)	15(15)	12(12)	15(15)	15(15)		YYY YYY YYY
1019	P01023	Alpha-2-macroglobulin (Alpha-2-M) (C3 and PZP-like alpha-2-macroglobulin domain-containing protein 5)	4886178			163291	1474		1	P01023	163291	1474	Alpha-2-macroglobulin (Alpha-2-M) (C3 and PZP-like alpha-2-macroglobulin domain-containing protein 5)			0.000187301		5	5	5	5	5	5	5	5	5		5	5	5	5	5	5	5	5	5		5(5)	5(5)	5(5)	5(5)	5(5)	5(5)	5(5)	5(5)	5(5)		YYY YYY YYY
2379	P48307	Tissue factor pathway inhibitor 2 (TFPI-2) (Placental protein 5) (PP5)	4.85524e+06			26934	235		1	P48307	26934	235	Tissue factor pathway inhibitor 2 (TFPI-2) (Placental protein 5) (PP5)			0.000187301		7	7	7	7	6	6	7	7	7		7	7	7	7	6	6	7	7	7		7(7)	7(7)	7(7)	7(7)	6(6)	6(6)	7(7)	7(7)	7(7)		YYY YYY YYY
2783	P61247	40S ribosomal protein S3a (Small ribosomal subunit protein eS1) (v-fos transformation effector protein) (Fte-1)	4827290			29945	264		1	P61247	29945	264	40S ribosomal protein S3a (Small ribosomal subunit protein eS1) (v-fos transformation effector protein) (Fte-1)			0.000187301		24	23	24	22	23	21	25	26	25		24	23	24	22	23	21	25	26	25		24(24)	23(23)	24(24)	22(22)	23(23)	21(21)	25(25)	26(26)	25(25)		YYY YYY YYY
1519	P12236	ADP/ATP translocase 3 (ADP,ATP carrier protein 3) (ADP,ATP carrier protein, isoform T2) (ANT 2) (Adenine nucleotide translocator 3) (ANT 3) (Solute carrier family 25 member 6) [Cleaved into: ADP/ATP translocase 3, N-terminally processed]	4695739			32866	298		1	P12236	32866	298	ADP/ATP translocase 3 (ADP,ATP carrier protein 3) (ADP,ATP carrier protein, isoform T2) (ANT 2) (Adenine nucleotide translocator 3) (ANT 3) (Solute carrier family 25 member 6) [Cleaved into: ADP/ATP translocase 3, N-terminally processed]			0.000187301		2	1	2	1	2	2	2	2	2		2	1	2	1	2	2	2	2	2		2(2)	1(1)	2(2)	1(1)	2(2)	2(2)	2(2)	2(2)	2(2)		YNY NYY YYY
3058	Q01955	Collagen alpha-3(IV) chain (Goodpasture antigen) [Cleaved into: Tumstatin]	4613577			161813	1670		1	Q01955	161813	1670	Collagen alpha-3(IV) chain (Goodpasture antigen) [Cleaved into: Tumstatin]			0.00430108		1	0	0	1	0	1	0	0	0		1	0	0	1	0	1	0	0	0		1(1)	0(0)	0(0)	1(1)	0(0)	1(1)	0(0)	0(0)	0(0)		NNN NNN NNN
1640	P15880	40S ribosomal protein S2 (40S ribosomal protein S4) (Protein LLRep3) (Small ribosomal subunit protein uS5)	4591608			31324	293		1	P15880	31324	293	40S ribosomal protein S2 (40S ribosomal protein S4) (Protein LLRep3) (Small ribosomal subunit protein uS5)			0.000187301		13	11	13	13	12	13	12	14	14		13	11	13	13	12	13	12	14	14		13(13)	11(11)	13(13)	13(13)	12(12)	13(13)	12(12)	14(14)	14(14)		YYY YYY YYY
1088	P02647	Apolipoprotein A-I (Apo-AI) (ApoA-I) (Apolipoprotein A1) [Cleaved into: Proapolipoprotein A-I (ProapoA-I)	4528703			30778	267		1	P02647	30778	267	Apolipoprotein A-I (Apo-AI) (ApoA-I) (Apolipoprotein A1) [Cleaved into: Proapolipoprotein A-I (ProapoA-I); Truncated apolipoprotein A-I (Apolipoprotein A-I(1-242))]			0.000187301		7	8	11	9	11	8	9	11	11		7	8	11	9	11	8	9	11	11		7(7)	8(8)	11(11)	9(9)	11(11)	8(8)	9(9)	11(11)	11(11)		YYY YYY YYY
2842	P62424	60S ribosomal protein L7a (Large ribosomal subunit protein eL8) (PLA-X polypeptide) (Surfeit locus protein 3)	4514990			29996	266		1	P62424	29996	266	60S ribosomal protein L7a (Large ribosomal subunit protein eL8) (PLA-X polypeptide) (Surfeit locus protein 3)			0.000187301		19	17	19	15	18	19	16	19	18		19	17	19	15	18	19	16	19	18		19(19)	17(17)	19(19)	15(15)	18(18)	19(19)	16(16)	19(19)	18(18)		YYY YYY YYY
3144	Q07065	Cytoskeleton-associated protein 4 (63-kDa cytoskeleton-linking membrane protein) (Climp-63) (p63)	4491207			66022	602		1	Q07065	66022	602	Cytoskeleton-associated protein 4 (63-kDa cytoskeleton-linking membrane protein) (Climp-63) (p63)			0.000187301		36	36	35	33	32	36	31	34	34		36	36	35	33	32	36	31	34	34		36(36)	36(36)	35(35)	33(33)	32(32)	36(36)	31(31)	34(34)	34(34)		YYY YYY YYY
4351	Q76M96	Coiled-coil domain-containing protein 80 (Down-regulated by oncogenes protein 1) (Up-regulated in BRS-3 deficient mouse homolog)	4447272			108174	950		1	Q76M96	108174	950	Coiled-coil domain-containing protein 80 (Down-regulated by oncogenes protein 1) (Up-regulated in BRS-3 deficient mouse homolog)			0.000187301		32	33	31	34	33	34	32	33	33		32	33	31	34	33	34	32	33	33		32(32)	33(33)	31(31)	34(34)	33(33)	34(34)	32(32)	33(33)	33(33)		YYY YYY YYY
1057	P02452	Collagen alpha-1(I) chain (Alpha-1 type I collagen)	4441095			138911	1464		2	P02452;P02458	138911;141785	1464;1487	Collagen alpha-1(I) chain (Alpha-1 type I collagen);Collagen alpha-1(II) chain (Alpha-1 type II collagen) [Cleaved into: Collagen alpha-1(II) chain; Chondrocalcin]			0.000560329		0	0	0	0	0	0	0	0	0		1	1	1	1	1	1	1	1	1		0(1)	0(1)	0(1)	0(1)	0(1)	0(1)	0(1)	0(1)	0(1)		NNN NNN NNN
3762	Q16270	Insulin-like growth factor-binding protein 7 (IBP-7) (IGF-binding protein 7) (IGFBP-7) (IGFBP-rP1) (MAC25 protein) (PGI2-stimulating factor) (Prostacyclin-stimulating factor) (Tumor-derived adhesion factor) (TAF)	4430132			29130	282		1	Q16270	29130	282	Insulin-like growth factor-binding protein 7 (IBP-7) (IGF-binding protein 7) (IGFBP-7) (IGFBP-rP1) (MAC25 protein) (PGI2-stimulating factor) (Prostacyclin-stimulating factor) (Tumor-derived adhesion factor) (TAF)			0.000187301		9	11	10	10	10	12	10	10	8		9	11	10	10	10	12	10	10	8		9(9)	11(11)	10(10)	10(10)	10(10)	12(12)	10(10)	10(10)	8(8)		YYY YYY YYY
2007	P30050	60S ribosomal protein L12 (Large ribosomal subunit protein uL11)	4429263			17819	165		1	P30050	17819	165	60S ribosomal protein L12 (Large ribosomal subunit protein uL11)			0.000187301		6	7	8	8	7	7	7	8	7		6	7	8	8	7	7	7	8	7		6(6)	7(7)	8(8)	8(8)	7(7)	7(7)	7(7)	8(8)	7(7)		YYY YYY YYY
1794	P21291	Cysteine and glycine-rich protein 1 (Cysteine-rich protein 1) (CRP) (CRP1) (Epididymis luminal protein 141) (HEL-141)	4344843			20567	193		1	P21291	20567	193	Cysteine and glycine-rich protein 1 (Cysteine-rich protein 1) (CRP) (CRP1) (Epididymis luminal protein 141) (HEL-141)			0.000187301		13	13	12	11	13	13	10	13	13		13	13	12	11	13	13	10	13	13		13(13)	13(13)	12(12)	11(11)	13(13)	13(13)	10(10)	13(13)	13(13)		YYY YYY YYY
2364	P47756	F-actin-capping protein subunit beta (CapZ beta)	4.32944e+06			30629	272		1	P47756	30629	272	F-actin-capping protein subunit beta (CapZ beta)			0.000187301		11	12	12	11	11	11	9	11	11		11	12	12	11	11	11	9	11	11		11(11)	12(12)	12(12)	11(11)	11(11)	11(11)	9(9)	11(11)	11(11)		YYY YYY YYY
1658	P16401	Histone H1.5 (Histone H1a) (Histone H1b) (Histone H1s-3)	4.22281e+06			22580	226		1	P16401	22580	226	Histone H1.5 (Histone H1a) (Histone H1b) (Histone H1s-3)			0.000187301		8	7	8	6	7	8	6	8	8		10	9	10	8	9	10	7	10	10		8(10)	7(9)	8(10)	6(8)	7(9)	8(10)	6(7)	8(10)	8(10)		YYY YYY YYY
3026	Q00610	Clathrin heavy chain 1 (Clathrin heavy chain on chromosome 17) (CLH-17)	4219374			191615	1675		1	Q00610	191615	1675	Clathrin heavy chain 1 (Clathrin heavy chain on chromosome 17) (CLH-17)			0.000187301		48	44	49	36	46	47	44	48	46		64	58	66	50	62	64	57	65	62		48(64)	44(58)	49(66)	36(50)	46(62)	47(64)	44(57)	48(65)	46(62)		YYY YYY YYY
2915	P68133	Actin, alpha skeletal muscle (EC 3.6.4.-) (Alpha-actin-1) [Cleaved into: Actin, alpha skeletal muscle, intermediate form]	4199875			42051	377		1	P68133	42051	377	Actin, alpha skeletal muscle (EC 3.6.4.-) (Alpha-actin-1) [Cleaved into: Actin, alpha skeletal muscle, intermediate form]			0.000187301		1	2	1	2	2	2	1	2	1		2	3	2	3	3	3	2	3	2		1(2)	2(3)	1(2)	2(3)	2(3)	2(3)	1(2)	2(3)	1(2)		NYN YYY NYN
2262	P41221	Protein Wnt-5a	4183913			42339	380		2	P41221;Q9H1J7	42339;40323	380;359	Protein Wnt-5a;Protein Wnt-5b			0.000187301		0	0	0	0	0	0	0	0	0		6	8	7	8	8	8	7	8	8		0(6)	0(8)	0(7)	0(8)	0(8)	0(8)	0(7)	0(8)	0(8)		NNN NNN NNN
1239	P06576	ATP synthase subunit beta, mitochondrial (EC 7.1.2.2) (ATP synthase F1 subunit beta)	4172716			56560	529		1	P06576	56560	529	ATP synthase subunit beta, mitochondrial (EC 7.1.2.2) (ATP synthase F1 subunit beta)			0.000187301		22	16	22	17	20	22	18	19	22		22	16	22	17	20	22	18	19	22		22(22)	16(16)	22(22)	17(17)	20(20)	22(22)	18(18)	19(19)	22(22)		YYY YYY YYY
3633	Q15063	Periostin (PN) (Osteoblast-specific factor 2) (OSF-2)	4096730			93314	836		1	Q15063	93314	836	Periostin (PN) (Osteoblast-specific factor 2) (OSF-2)			0.000187301		28	31	27	32	39	41	29	31	29		28	31	27	32	39	41	29	31	29		28(28)	31(31)	27(27)	32(32)	39(39)	41(41)	29(29)	31(31)	29(29)		YYY YYY YYY
2523	P51153	Ras-related protein Rab-13 (Cell growth-inhibiting gene 4 protein)	3.98275e+06			22774	203		7	P51153;P59190;P61006;P61026;P62820;Q92930;Q9H0U4	22774;24391;23668;22541;22678;23584;22171	203;212;207;200;205;207;201	Ras-related protein Rab-13 (Cell growth-inhibiting gene 4 protein);Ras-related protein Rab-15;Ras-related protein Rab-8A (EC 3.6.5.2) (Oncogene c-mel);Ras-related protein Rab-10 (EC 3.6.5.2);Ras-related protein Rab-1A (EC 3.6.5.2) (YPT1-related protein);Ras-related protein Rab-8B;Ras-related protein Rab-1B (EC 3.6.5.2)			0.000727008		0	0	0	0	0	0	0	0	0		1	1	1	1	1	1	1	1	1		0(1)	0(1)	0(1)	0(1)	0(1)	0(1)	0(1)	0(1)	0(1)		NNN NNN NNN
2822	P62244	40S ribosomal protein S15a (Small ribosomal subunit protein uS8)	3950256			14840	130		1	P62244	14840	130	40S ribosomal protein S15a (Small ribosomal subunit protein uS8)			0.000187301		7	7	7	4	7	6	7	6	7		7	7	7	4	7	6	7	6	7		7(7)	7(7)	7(7)	4(4)	7(7)	6(6)	7(7)	6(6)	7(7)		YYY YYY YYY
527	O60565	Gremlin-1 (Cell proliferation-inducing gene 2 protein) (Cysteine knot superfamily 1, BMP antagonist 1) (DAN domain family member 2) (Down-regulated in Mos-transformed cells protein) (Increased in high glucose protein 2) (IHG-2)	3923719			20697	184		1	O60565	20697	184	Gremlin-1 (Cell proliferation-inducing gene 2 protein) (Cysteine knot superfamily 1, BMP antagonist 1) (DAN domain family member 2) (Down-regulated in Mos-transformed cells protein) (Increased in high glucose protein 2) (IHG-2)			0.000187301		11	10	10	11	10	9	10	8	10		12	11	11	12	11	10	11	9	11		11(12)	10(11)	10(11)	11(12)	10(11)	9(10)	10(11)	8(9)	10(11)		YYY YYY YYY
4189	Q6NZI2	Caveolae-associated protein 1 (Cavin-1) (Polymerase I and transcript release factor)	3886664			43476	390		1	Q6NZI2	43476	390	Caveolae-associated protein 1 (Cavin-1) (Polymerase I and transcript release factor)			0.000187301		12	13	12	12	12	13	13	12	12		12	13	12	12	12	13	13	12	12		12(12)	13(13)	12(12)	12(12)	12(12)	13(13)	13(13)	12(12)	12(12)		YYY YYY YYY
5724	Q99623	Prohibitin-2 (B-cell receptor-associated protein BAP37) (D-prohibitin) (Repressor of estrogen receptor activity)	3865833			33296	299		1	Q99623	33296	299	Prohibitin-2 (B-cell receptor-associated protein BAP37) (D-prohibitin) (Repressor of estrogen receptor activity)			0.000187301		15	14	13	12	14	14	12	14	15		15	14	13	12	14	14	12	14	15		15(15)	14(14)	13(13)	12(12)	14(14)	14(14)	12(12)	14(14)	15(15)		YYY YYY YYY
1834	P22626	Heterogeneous nuclear ribonucleoproteins A2/B1 (hnRNP A2/B1)	3.85427e+06			37430	353		1	P22626	37430	353	Heterogeneous nuclear ribonucleoproteins A2/B1 (hnRNP A2/B1)			0.000187301		16	17	14	10	14	14	17	11	12		16	17	14	10	14	14	17	11	12		16(16)	17(17)	14(14)	10(10)	14(14)	14(14)	17(17)	11(11)	12(12)		YYY YYY YYY
1647	P16070	CD44 antigen (CDw44) (Epican) (Extracellular matrix receptor III) (ECMR-III) (GP90 lymphocyte homing/adhesion receptor) (HUTCH-I) (Heparan sulfate proteoglycan) (Hermes antigen) (Hyaluronate receptor) (Phagocytic glycoprotein 1) (PGP-1) (Phagocytic glycoprotein I) (PGP-I) (CD antigen CD44)	3838837			81538	742		1	P16070	81538	742	CD44 antigen (CDw44) (Epican) (Extracellular matrix receptor III) (ECMR-III) (GP90 lymphocyte homing/adhesion receptor) (HUTCH-I) (Heparan sulfate proteoglycan) (Hermes antigen) (Hyaluronate receptor) (Phagocytic glycoprotein 1) (PGP-1) (Phagocytic glycoprotein I) (PGP-I) (CD antigen CD44)			0.000187301		7	7	7	7	8	7	7	8	7		7	7	7	7	8	7	7	8	7		7(7)	7(7)	7(7)	7(7)	8(8)	7(7)	7(7)	8(8)	7(7)		YYY YYY YYY
5121	Q8WX93	Palladin (SIH002) (Sarcoma antigen NY-SAR-77)	3.8353e+06			150564	1383		1	Q8WX93	150564	1383	Palladin (SIH002) (Sarcoma antigen NY-SAR-77)			0.000187301		32	29	29	37	38	40	16	26	24		32	29	29	37	38	40	16	26	24		32(32)	29(29)	29(29)	37(37)	38(38)	40(40)	16(16)	26(26)	24(24)		YYY YYY YYY
2811	P61978	Heterogeneous nuclear ribonucleoprotein K (hnRNP K) (Transformation up-regulated nuclear protein) (TUNP)	3810125			50976	463		1	P61978	50976	463	Heterogeneous nuclear ribonucleoprotein K (hnRNP K) (Transformation up-regulated nuclear protein) (TUNP)			0.000187301		18	18	17	15	15	16	16	18	18		18	18	17	15	15	16	16	18	18		18(18)	18(18)	17(17)	15(15)	15(15)	16(16)	16(16)	18(18)	18(18)		YYY YYY YYY
7256	Q9Y3U8	60S ribosomal protein L36 (Large ribosomal subunit protein eL36)	3800559			12254	105		1	Q9Y3U8	12254	105	60S ribosomal protein L36 (Large ribosomal subunit protein eL36)			0.000187301		4	4	4	3	3	4	3	3	4		4	4	4	3	3	4	3	3	4		4(4)	4(4)	4(4)	3(3)	3(3)	4(4)	3(3)	3(3)	4(4)		YYY YYY YYY
7143	Q9Y277	Voltage-dependent anion-selective channel protein 3 (VDAC-3) (hVDAC3) (Outer mitochondrial membrane protein porin 3)	3.77766e+06			30659	283		1	Q9Y277	30659	283	Voltage-dependent anion-selective channel protein 3 (VDAC-3) (hVDAC3) (Outer mitochondrial membrane protein porin 3)			0.000187301		12	12	12	6	10	11	8	10	12		12	12	12	6	10	11	8	10	12		12(12)	12(12)	12(12)	6(6)	10(10)	11(11)	8(8)	10(10)	12(12)		YYY YYY YYY
1950	P27816	Microtubule-associated protein 4 (MAP-4)	3.77578e+06			121005	1152		1	P27816	121005	1152	Microtubule-associated protein 4 (MAP-4)			0.000187301		38	39	36	27	34	36	33	37	38		38	39	36	27	34	36	33	37	38		38(38)	39(39)	36(36)	27(27)	34(34)	36(36)	33(33)	37(37)	38(38)		YYY YYY YYY
2321	P45880	Voltage-dependent anion-selective channel protein 2 (VDAC-2) (hVDAC2) (Outer mitochondrial membrane protein porin 2)	3.74559e+06			31567	294		1	P45880	31567	294	Voltage-dependent anion-selective channel protein 2 (VDAC-2) (hVDAC2) (Outer mitochondrial membrane protein porin 2)			0.000187301		10	10	10	7	9	10	10	10	9		10	10	10	7	9	10	10	10	9		10(10)	10(10)	10(10)	7(7)	9(9)	10(10)	10(10)	10(10)	9(9)		YYY YYY YYY
719	O75874	Isocitrate dehydrogenase [NADP] cytoplasmic (IDH) (IDH1) (EC 1.1.1.42) (Cytosolic NADP-isocitrate dehydrogenase) (IDPc) (NADP(+)-specific ICDH) (Oxalosuccinate decarboxylase)	3.73531e+06			46659	414		1	O75874	46659	414	Isocitrate dehydrogenase [NADP] cytoplasmic (IDH) (IDH1) (EC 1.1.1.42) (Cytosolic NADP-isocitrate dehydrogenase) (IDPc) (NADP(+)-specific ICDH) (Oxalosuccinate decarboxylase)			0.000187301		16	16	14	9	13	14	12	16	15		16	16	14	9	13	14	12	16	15		16(16)	16(16)	14(14)	9(9)	13(13)	14(14)	12(12)	16(16)	15(15)		YYY YYY YYY
1162	P04350	Tubulin beta-4A chain (Tubulin 5 beta) (Tubulin beta-4 chain)	3.72005e+06			49586	444		6	P04350;P07437;P68371;Q13885;Q9BUF5;Q9BVA1	49586;49671;49831;49907;49857;49953	444;444;445;445;446;445	Tubulin beta-4A chain (Tubulin 5 beta) (Tubulin beta-4 chain);Tubulin beta chain (Tubulin beta-5 chain);Tubulin beta-4B chain (Tubulin beta-2 chain) (Tubulin beta-2C chain);Tubulin beta-2A chain (Tubulin beta class IIa);Tubulin beta-6 chain (Tubulin beta class V);Tubulin beta-2B chain			0.000187301		0	0	0	0	0	0	0	0	0		1	1	1	1	1	1	1	1	1		0(1)	0(1)	0(1)	0(1)	0(1)	0(1)	0(1)	0(1)	0(1)		NNN NNN NNN
1177	P04899	Guanine nucleotide-binding protein G(i) subunit alpha-2 (Adenylate cyclase-inhibiting G alpha protein)	3686556			40451	355		1	P04899	40451	355	Guanine nucleotide-binding protein G(i) subunit alpha-2 (Adenylate cyclase-inhibiting G alpha protein)			0.000187301		10	10	9	7	9	10	9	10	10		10	10	9	7	9	10	9	10	10		10(10)	10(10)	9(9)	7(7)	9(9)	10(10)	9(9)	10(10)	10(10)		YYY YYY YYY
2368	P47914	60S ribosomal protein L29 (Cell surface heparin-binding protein HIP) (Large ribosomal subunit protein eL29)	3.68465e+06			17752	159		1	P47914	17752	159	60S ribosomal protein L29 (Cell surface heparin-binding protein HIP) (Large ribosomal subunit protein eL29)			0.000187301		3	3	3	2	2	2	2	3	3		3	3	3	2	2	2	2	3	3		3(3)	3(3)	3(3)	2(2)	2(2)	2(2)	2(2)	3(3)	3(3)		YYY YYY YYY
1806	P21796	Voltage-dependent anion-selective channel protein 1 (VDAC-1) (hVDAC1) (Outer mitochondrial membrane protein porin 1) (Plasmalemmal porin) (Porin 31HL) (Porin 31HM)	3.64894e+06			30773	283		1	P21796	30773	283	Voltage-dependent anion-selective channel protein 1 (VDAC-1) (hVDAC1) (Outer mitochondrial membrane protein porin 1) (Plasmalemmal porin) (Porin 31HL) (Porin 31HM)			0.000187301		15	15	12	9	11	13	10	12	12		15	15	12	9	11	13	10	12	12		15(15)	15(15)	12(12)	9(9)	11(11)	13(13)	10(10)	12(12)	12(12)		YYY YYY YYY
1805	P21741	Midkine (MK) (Amphiregulin-associated protein) (ARAP) (Midgestation and kidney protein) (Neurite outgrowth-promoting factor 2) (Neurite outgrowth-promoting protein)	3631605			15585	143		1	P21741	15585	143	Midkine (MK) (Amphiregulin-associated protein) (ARAP) (Midgestation and kidney protein) (Neurite outgrowth-promoting factor 2) (Neurite outgrowth-promoting protein)			0.000187301		4	6	5	5	6	6	6	6	6		4	6	5	5	6	6	6	6	6		4(4)	6(6)	5(5)	5(5)	6(6)	6(6)	6(6)	6(6)	6(6)		YYY YYY YYY
2566	P52272	Heterogeneous nuclear ribonucleoprotein M (hnRNP M)	3610097			77516	730		1	P52272	77516	730	Heterogeneous nuclear ribonucleoprotein M (hnRNP M)			0.000187301		30	29	29	24	27	28	28	30	28		30	29	29	24	27	28	28	30	28		30(30)	29(29)	29(29)	24(24)	27(27)	28(28)	28(28)	30(30)	28(28)		YYY YYY YYY
4800	Q8N6G6	ADAMTS-like protein 1 (ADAMTSL-1) (Punctin-1)	3.56845e+06			193409	1762		1	Q8N6G6	193409	1762	ADAMTS-like protein 1 (ADAMTSL-1) (Punctin-1)			0.000187301		57	56	63	40	43	47	62	64	65		58	57	64	41	44	47	63	65	66		57(58)	56(57)	63(64)	40(41)	43(44)	47(47)	62(63)	64(65)	65(66)		YYY YYY YYY
633	O75369	Filamin-B (FLN-B) (ABP-278) (ABP-280 homolog) (Actin-binding-like protein) (Beta-filamin) (Filamin homolog 1) (Fh1) (Filamin-3) (Thyroid autoantigen) (Truncated actin-binding protein) (Truncated ABP)	3549891			278164	2602		2	O75369;P21333	278164;280739	2602;2647	Filamin-B (FLN-B) (ABP-278) (ABP-280 homolog) (Actin-binding-like protein) (Beta-filamin) (Filamin homolog 1) (Fh1) (Filamin-3) (Thyroid autoantigen) (Truncated actin-binding protein) (Truncated ABP);Filamin-A (FLN-A) (Actin-binding protein 280) (ABP-280) (Alpha-filamin) (Endothelial actin-binding protein) (Filamin-1) (Non-muscle filamin)			0.000187301		0	0	0	0	0	0	0	0	0		1	2	1	1	2	2	1	1	1		0(1)	0(2)	0(1)	0(1)	0(2)	0(2)	0(1)	0(1)	0(1)		NNN NNN NNN
2294	P42766	60S ribosomal protein L35 (Large ribosomal subunit protein uL29)	3540464			14551	123		1	P42766	14551	123	60S ribosomal protein L35 (Large ribosomal subunit protein uL29)			0.000187301		5	5	5	5	4	5	5	5	5		5	5	5	5	4	5	5	5	5		5(5)	5(5)	5(5)	5(5)	4(4)	5(5)	5(5)	5(5)	5(5)		YYY YYY YYY
4305	Q6ZMP0	Thrombospondin type-1 domain-containing protein 4 (A disintegrin and metalloproteinase with thrombospondin motifs-like protein 6) (ADAMTS-like protein 6) (ADAMTSL-6)	3480529			112450	1018		1	Q6ZMP0	112450	1018	Thrombospondin type-1 domain-containing protein 4 (A disintegrin and metalloproteinase with thrombospondin motifs-like protein 6) (ADAMTS-like protein 6) (ADAMTSL-6)			0.000187301		40	41	41	33	32	37	42	44	43		40	41	41	33	32	37	42	44	43		40(40)	41(41)	41(41)	33(33)	32(32)	37(37)	42(42)	44(44)	43(43)		YYY YYY YYY
2887	P63000	Ras-related C3 botulinum toxin substrate 1 (EC 3.6.5.2) (Cell migration-inducing gene 5 protein) (Ras-like protein TC25) (p21-Rac1)	3456785			21450	192		1	P63000	21450	192	Ras-related C3 botulinum toxin substrate 1 (EC 3.6.5.2) (Cell migration-inducing gene 5 protein) (Ras-like protein TC25) (p21-Rac1)			0.000187301		3	3	3	3	3	3	3	3	3		3	3	3	3	3	3	3	3	3		3(3)	3(3)	3(3)	3(3)	3(3)	3(3)	3(3)	3(3)	3(3)		YYY YYY YYY
1215	P05387	60S acidic ribosomal protein P2 (Large ribosomal subunit protein P2) (Renal carcinoma antigen NY-REN-44)	3.44615e+06			11665	115		1	P05387	11665	115	60S acidic ribosomal protein P2 (Large ribosomal subunit protein P2) (Renal carcinoma antigen NY-REN-44)			0.000187301		5	5	5	4	4	5	4	4	5		5	5	5	4	4	5	4	4	5		5(5)	5(5)	5(5)	4(4)	4(4)	5(5)	4(4)	4(4)	5(5)		YYY YYY YYY
1465	P11142	Heat shock cognate 71 kDa protein (EC 3.6.4.10) (Heat shock 70 kDa protein 8) (Lipopolysaccharide-associated protein 1) (LAP-1) (LPS-associated protein 1)	3414956			70898	646		1	P11142	70898	646	Heat shock cognate 71 kDa protein (EC 3.6.4.10) (Heat shock 70 kDa protein 8) (Lipopolysaccharide-associated protein 1) (LAP-1) (LPS-associated protein 1)			0.000187301		17	17	15	15	16	16	15	16	16		18	18	16	16	17	17	16	17	17		17(18)	17(18)	15(16)	15(16)	16(17)	16(17)	15(16)	16(17)	16(17)		YYY YYY YYY
1251	P06748	Nucleophosmin (NPM) (Nucleolar phosphoprotein B23) (Nucleolar protein NO38) (Numatrin)	3411559			32575	294		1	P06748	32575	294	Nucleophosmin (NPM) (Nucleolar phosphoprotein B23) (Nucleolar protein NO38) (Numatrin)			0.000187301		8	8	8	6	8	6	6	7	8		8	8	8	6	8	6	6	7	8		8(8)	8(8)	8(8)	6(6)	8(8)	6(6)	6(6)	7(7)	8(8)		YYY YYY YYY
3031	Q00839	Heterogeneous nuclear ribonucleoprotein U (hnRNP U) (GRIP120) (Nuclear p120 ribonucleoprotein) (Scaffold-attachment factor A) (SAF-A) (p120) (pp120)	3373339			90584	825		1	Q00839	90584	825	Heterogeneous nuclear ribonucleoprotein U (hnRNP U) (GRIP120) (Nuclear p120 ribonucleoprotein) (Scaffold-attachment factor A) (SAF-A) (p120) (pp120)			0.000187301		23	22	21	17	20	21	21	21	22		23	22	21	17	20	21	21	21	22		23(23)	22(22)	21(21)	17(17)	20(20)	21(21)	21(21)	21(21)	22(22)		YYY YYY YYY
2857	P62826	GTP-binding nuclear protein Ran (EC 3.6.5.-) (Androgen receptor-associated protein 24) (GTPase Ran) (Ras-like protein TC4) (Ras-related nuclear protein)	3369209			24423	216		1	P62826	24423	216	GTP-binding nuclear protein Ran (EC 3.6.5.-) (Androgen receptor-associated protein 24) (GTPase Ran) (Ras-like protein TC4) (Ras-related nuclear protein)			0.000187301		10	10	9	8	10	8	8	10	9		10	10	9	8	10	8	8	10	9		10(10)	10(10)	9(9)	8(8)	10(10)	8(8)	8(8)	10(10)	9(9)		YYY YYY YYY
629	O75367	Core histone macro-H2A.1 (Histone macroH2A1) (mH2A1) (Histone H2A.y) (H2A/y) (Medulloblastoma antigen MU-MB-50.205)	3327449			39184	369		1	O75367	39184	369	Core histone macro-H2A.1 (Histone macroH2A1) (mH2A1) (Histone H2A.y) (H2A/y) (Medulloblastoma antigen MU-MB-50.205)			0.000187301		16	15	16	14	16	16	15	15	15		16	15	16	14	16	16	15	15	15		16(16)	15(15)	16(16)	14(14)	16(16)	16(16)	15(15)	15(15)	15(15)		YYY YYY YYY
1591	P14543	Nidogen-1 (NID-1) (Entactin)	3326579			136377	1247		2	P14543;Q14112	136377;151254	1247;1375	Nidogen-1 (NID-1) (Entactin);Nidogen-2 (NID-2) (Osteonidogen)			0.000560329		0	0	0	0	0	0	0	0	0		1	1	1	1	1	1	1	1	1		0(1)	0(1)	0(1)	0(1)	0(1)	0(1)	0(1)	0(1)	0(1)		NNN NNN NNN
2831	P62280	40S ribosomal protein S11 (Small ribosomal subunit protein uS17)	3318342			18431	158		1	P62280	18431	158	40S ribosomal protein S11 (Small ribosomal subunit protein uS17)			0.000187301		11	12	12	8	11	10	11	12	12		11	12	12	8	11	10	11	12	12		11(11)	12(12)	12(12)	8(8)	11(11)	10(10)	11(11)	12(12)	12(12)		YYY YYY YYY
3819	Q16891	MICOS complex subunit MIC60 (Cell proliferation-inducing gene 4/52 protein) (Mitochondrial inner membrane protein) (Mitofilin) (p87/89)	3293022			83678	758		1	Q16891	83678	758	MICOS complex subunit MIC60 (Cell proliferation-inducing gene 4/52 protein) (Mitochondrial inner membrane protein) (Mitofilin) (p87/89)			0.000187301		35	35	35	24	34	30	29	35	35		35	35	35	24	34	30	29	35	35		35(35)	35(35)	35(35)	24(24)	34(34)	30(30)	29(29)	35(35)	35(35)		YYY YYY YYY
1719	P18621	60S ribosomal protein L17 (60S ribosomal protein L23) (Large ribosomal subunit protein uL22) (PD-1)	3.28896e+06			21397	184		1	P18621	21397	184	60S ribosomal protein L17 (60S ribosomal protein L23) (Large ribosomal subunit protein uL22) (PD-1)			0.000187301		10	10	10	7	9	10	10	9	10		10	10	10	7	9	10	10	9	10		10(10)	10(10)	10(10)	7(7)	9(9)	10(10)	10(10)	9(9)	10(10)		YYY YYY YYY
1550	P13639	Elongation factor 2 (EF-2)	3287406			95338	858		1	P13639	95338	858	Elongation factor 2 (EF-2)			0.000187301		37	30	36	31	36	37	34	35	36		37	30	36	31	36	37	34	35	36		37(37)	30(30)	36(36)	31(31)	36(36)	37(37)	34(34)	35(35)	36(36)		YYY YYY YYY
3015	Q00325	Phosphate carrier protein, mitochondrial (Phosphate transport protein) (PTP) (Solute carrier family 25 member 3)	3273589			40095	362		1	Q00325	40095	362	Phosphate carrier protein, mitochondrial (Phosphate transport protein) (PTP) (Solute carrier family 25 member 3)			0.000187301		9	9	9	7	9	9	8	9	9		9	9	9	7	9	9	8	9	9		9(9)	9(9)	9(9)	7(7)	9(9)	9(9)	8(8)	9(9)	9(9)		YYY YYY YYY
1616	P15153	Ras-related C3 botulinum toxin substrate 2 (GX) (Small G protein) (p21-Rac2)	3.24571e+06			21429	192		3	P15153;P60763;P63000	21429;21379;21450	192;192;192	Ras-related C3 botulinum toxin substrate 2 (GX) (Small G protein) (p21-Rac2);Ras-related C3 botulinum toxin substrate 3 (EC 3.6.5.2) (p21-Rac3);Ras-related C3 botulinum toxin substrate 1 (EC 3.6.5.2) (Cell migration-inducing gene 5 protein) (Ras-like protein TC25) (p21-Rac1)			0.000187301		0	0	0	0	0	0	0	0	0		3	3	3	3	3	3	3	3	3		0(3)	0(3)	0(3)	0(3)	0(3)	0(3)	0(3)	0(3)	0(3)		NNN NNN NNN
4681	Q8IYB3	Serine/arginine repetitive matrix protein 1 (SR-related nuclear matrix protein of 160 kDa) (SRm160) (Ser/Arg-related nuclear matrix protein)	3.24275e+06			102335	904		1	Q8IYB3	102335	904	Serine/arginine repetitive matrix protein 1 (SR-related nuclear matrix protein of 160 kDa) (SRm160) (Ser/Arg-related nuclear matrix protein)			0.000187301		7	6	6	5	6	5	2	5	6		7	6	6	5	6	5	2	5	6		7(7)	6(6)	6(6)	5(5)	6(6)	5(5)	2(2)	5(5)	6(6)		YYY YYY YYY
3200	Q0ZGT2	Nexilin (F-actin-binding protein) (Nelin)	3233805			80658	675		1	Q0ZGT2	80658	675	Nexilin (F-actin-binding protein) (Nelin)			0.000187301		25	24	24	24	24	24	16	23	23		25	24	24	24	24	24	16	23	23		25(25)	24(24)	24(24)	24(24)	24(24)	24(24)	16(16)	23(23)	23(23)		YYY YYY YYY
1372	P09038	Fibroblast growth factor 2 (FGF-2) (Basic fibroblast growth factor) (bFGF) (Heparin-binding growth factor 2) (HBGF-2)	3.18314e+06			30770	288		1	P09038	30770	288	Fibroblast growth factor 2 (FGF-2) (Basic fibroblast growth factor) (bFGF) (Heparin-binding growth factor 2) (HBGF-2)			0.000187301		8	8	6	6	6	7	8	8	8		8	8	6	6	6	7	8	8	8		8(8)	8(8)	6(6)	6(6)	6(6)	7(7)	8(8)	8(8)	8(8)		YYY YYY YYY
1388	P09493	Tropomyosin alpha-1 chain (Alpha-tropomyosin) (Tropomyosin-1)	3.17929e+06			32709	284		1	P09493	32709	284	Tropomyosin alpha-1 chain (Alpha-tropomyosin) (Tropomyosin-1)			0.000187301		9	9	9	9	9	9	6	9	9		9	9	9	9	9	9	6	9	9		9(9)	9(9)	9(9)	9(9)	9(9)	9(9)	6(6)	9(9)	9(9)		YYY YYY YYY
675	O75531	Barrier-to-autointegration factor (Breakpoint cluster region protein 1) [Cleaved into: Barrier-to-autointegration factor, N-terminally processed]	3.17681e+06			10059	89		1	O75531	10059	89	Barrier-to-autointegration factor (Breakpoint cluster region protein 1) [Cleaved into: Barrier-to-autointegration factor, N-terminally processed]			0.000187301		5	5	5	5	5	5	5	5	5		5	5	5	5	5	5	5	5	5		5(5)	5(5)	5(5)	5(5)	5(5)	5(5)	5(5)	5(5)	5(5)		YYY YYY YYY
2838	P62318	Small nuclear ribonucleoprotein Sm D3 (Sm-D3) (snRNP core protein D3)	3110564			13916	126		1	P62318	13916	126	Small nuclear ribonucleoprotein Sm D3 (Sm-D3) (snRNP core protein D3)			0.000187301		3	3	3	3	3	3	2	3	3		3	3	3	3	3	3	2	3	3		3(3)	3(3)	3(3)	3(3)	3(3)	3(3)	2(2)	3(3)	3(3)		YYY YYY YYY
2211	P38159	RNA-binding motif protein, X chromosome (Glycoprotein p43) (Heterogeneous nuclear ribonucleoprotein G) (hnRNP G) [Cleaved into: RNA-binding motif protein, X chromosome, N-terminally processed]	3060478			42332	391		2	P38159;Q96E39	42332;42142	391;390	RNA-binding motif protein, X chromosome (Glycoprotein p43) (Heterogeneous nuclear ribonucleoprotein G) (hnRNP G) [Cleaved into: RNA-binding motif protein, X chromosome, N-terminally processed];RNA binding motif protein, X-linked-like-1 (Heterogeneous nuclear ribonucleoprotein G-like 1)			0.000187301		0	0	0	0	0	0	0	0	0		7	9	9	5	9	8	8	8	8		0(7)	0(9)	0(9)	0(5)	0(9)	0(8)	0(8)	0(8)	0(8)		NNN NNN NNN
6896	Q9UHB6	LIM domain and actin-binding protein 1 (Epithelial protein lost in neoplasm)	3056172			85226	759		1	Q9UHB6	85226	759	LIM domain and actin-binding protein 1 (Epithelial protein lost in neoplasm)			0.000187301		38	35	33	33	36	35	32	35	32		38	35	33	33	36	35	32	35	32		38(38)	35(35)	33(33)	33(33)	36(36)	35(35)	32(32)	35(35)	32(32)		YYY YYY YYY
2343	P46776	60S ribosomal protein L27a (Large ribosomal subunit protein uL15)	3053098			16561	148		1	P46776	16561	148	60S ribosomal protein L27a (Large ribosomal subunit protein uL15)			0.000187301		7	7	6	6	7	5	6	6	7		7	7	6	6	7	5	6	6	7		7(7)	7(7)	6(6)	6(6)	7(7)	5(5)	6(6)	6(6)	7(7)		YYY YYY YYY
2730	P59998	Actin-related protein 2/3 complex subunit 4 (Arp2/3 complex 20 kDa subunit) (p20-ARC)	3.04468e+06			19667	168		1	P59998	19667	168	Actin-related protein 2/3 complex subunit 4 (Arp2/3 complex 20 kDa subunit) (p20-ARC)			0.000187301		7	6	7	3	7	6	6	7	6		7	6	7	3	7	6	6	7	6		7(7)	6(6)	7(7)	3(3)	7(7)	6(6)	6(6)	7(7)	6(6)		YYY YYY YYY
3451	Q14112	Nidogen-2 (NID-2) (Osteonidogen)	3043462			151254	1375		1	Q14112	151254	1375	Nidogen-2 (NID-2) (Osteonidogen)			0.000187301		47	44	42	44	45	44	50	49	47		47	44	42	44	45	44	50	49	47		47(47)	44(44)	42(42)	44(44)	45(45)	44(44)	50(50)	49(49)	47(47)		YYY YYY YYY
1778	P20700	Lamin-B1	3.03851e+06			66408	586		1	P20700	66408	586	Lamin-B1			0.000187301		33	33	32	23	29	32	30	35	35		33	33	32	23	29	32	30	35	35		33(33)	33(33)	32(32)	23(23)	29(29)	32(32)	30(30)	35(35)	35(35)		YYY YYY YYY
2660	P55084	Trifunctional enzyme subunit beta, mitochondrial (TP-beta) [Includes: 3-ketoacyl-CoA thiolase (EC 2.3.1.155) (EC 2.3.1.16) (Acetyl-CoA acyltransferase) (Beta-ketothiolase)]	2999897			51294	474		1	P55084	51294	474	Trifunctional enzyme subunit beta, mitochondrial (TP-beta) [Includes: 3-ketoacyl-CoA thiolase (EC 2.3.1.155) (EC 2.3.1.16) (Acetyl-CoA acyltransferase) (Beta-ketothiolase)]			0.000187301		22	20	21	16	21	20	16	22	22		22	20	21	16	21	20	16	22	22		22(22)	20(20)	21(21)	16(16)	21(21)	20(20)	16(16)	22(22)	22(22)		YYY YYY YYY
2316	P43652	Afamin (Alpha-albumin) (Alpha-Alb)	2991712			69069	599		1	P43652	69069	599	Afamin (Alpha-albumin) (Alpha-Alb)			0.000187301		22	20	23	22	21	22	27	25	24		22	20	23	22	21	22	27	25	24		22(22)	20(20)	23(23)	22(22)	21(21)	22(22)	27(27)	25(25)	24(24)		YYY YYY YYY
1157	P04350	Tubulin beta-4A chain (Tubulin 5 beta) (Tubulin beta-4 chain)	2.98916e+06			49586	444		3	P04350;P07437;P68371	49586;49671;49831	444;444;445	Tubulin beta-4A chain (Tubulin 5 beta) (Tubulin beta-4 chain);Tubulin beta chain (Tubulin beta-5 chain);Tubulin beta-4B chain (Tubulin beta-2 chain) (Tubulin beta-2C chain)			0.000560329		0	0	0	0	0	0	0	0	0		1	1	1	1	1	1	1	1	1		0(1)	0(1)	0(1)	0(1)	0(1)	0(1)	0(1)	0(1)	0(1)		NNN NNN NNN
44	A6NHQ2	rRNA/tRNA 2'-O-methyltransferase fibrillarin-like protein 1 (EC 2.1.1.-) (Protein-glutamine methyltransferase)	2986053			34803	334		1	A6NHQ2	34803	334	rRNA/tRNA 2'-O-methyltransferase fibrillarin-like protein 1 (EC 2.1.1.-) (Protein-glutamine methyltransferase)			0.000560329		1	1	0	0	0	1	1	1	0		1	1	0	0	0	1	1	1	0		1(1)	1(1)	0(0)	0(0)	0(0)	1(1)	1(1)	1(1)	0(0)		NNN NNN NNN
1407	P0C0L4	Complement C4-A (Acidic complement C4) (C3 and PZP-like alpha-2-macroglobulin domain-containing protein 2) [Cleaved into: Complement C4 beta chain	2984247			192785	1744		1	P0C0L4	192785	1744	Complement C4-A (Acidic complement C4) (C3 and PZP-like alpha-2-macroglobulin domain-containing protein 2) [Cleaved into: Complement C4 beta chain; Complement C4-A alpha chain; C4a anaphylatoxin; C4b-A; C4d-A; Complement C4 gamma chain]			0.000187301		1	0	1	0	0	0	1	1	1		14	12	13	10	14	11	14	14	14		1(14)	0(12)	1(13)	0(10)	0(14)	0(11)	1(14)	1(14)	1(14)		NNN NNN NNN
1454	P10646	Tissue factor pathway inhibitor (TFPI) (Extrinsic pathway inhibitor) (EPI) (Lipoprotein-associated coagulation inhibitor) (LACI)	2.96482e+06			35015	304		1	P10646	35015	304	Tissue factor pathway inhibitor (TFPI) (Extrinsic pathway inhibitor) (EPI) (Lipoprotein-associated coagulation inhibitor) (LACI)			0.000187301		10	9	8	6	9	9	10	10	10		10	9	8	6	9	9	10	10	10		10(10)	9(9)	8(8)	6(6)	9(9)	9(9)	10(10)	10(10)	10(10)		YYY YYY YYY
1843	P23142	Fibulin-1 (FIBL-1)	2959789			77214	703		1	P23142	77214	703	Fibulin-1 (FIBL-1)			0.000187301		24	24	23	23	24	24	19	23	23		24	24	23	23	24	24	19	23	23		24(24)	24(24)	23(23)	23(23)	24(24)	24(24)	19(19)	23(23)	23(23)		YYY YYY YYY
4810	Q8N6Y2	Leucine-rich repeat-containing protein 17 (p37NB)	2937828			51800	441		1	Q8N6Y2	51800	441	Leucine-rich repeat-containing protein 17 (p37NB)			0.000187301		20	18	19	19	21	19	21	20	19		20	18	19	19	21	19	21	20	19		20(20)	18(18)	19(19)	19(19)	21(21)	19(19)	21(21)	20(20)	19(19)		YYY YYY YYY
1698	P17844	Probable ATP-dependent RNA helicase DDX5 (EC 3.6.4.13) (DEAD box protein 5) (RNA helicase p68)	2925494			69148	614		2	P17844;Q92841	69148;80272	614;729	Probable ATP-dependent RNA helicase DDX5 (EC 3.6.4.13) (DEAD box protein 5) (RNA helicase p68);Probable ATP-dependent RNA helicase DDX17 (EC 3.6.4.13) (DEAD box protein 17) (DEAD box protein p72) (DEAD box protein p82) (RNA-dependent helicase p72)			0.000187301		0	0	0	0	0	0	0	0	0		6	6	6	6	5	6	5	6	6		0(6)	0(6)	0(6)	0(6)	0(5)	0(6)	0(5)	0(6)	0(6)		NNN NNN NNN
1864	P23528	Cofilin-1 (18 kDa phosphoprotein) (p18) (Cofilin, non-muscle isoform)	2915904			18502	166		2	P23528;Q9Y281	18502;18737	166;166	Cofilin-1 (18 kDa phosphoprotein) (p18) (Cofilin, non-muscle isoform);Cofilin-2 (Cofilin, muscle isoform)			0.000187301		0	0	0	0	0	0	0	0	0		3	2	3	3	3	3	3	3	3		0(3)	0(2)	0(3)	0(3)	0(3)	0(3)	0(3)	0(3)	0(3)		NNN NNN NNN
6858	Q9UEE5	Serine/threonine-protein kinase 17A (EC 2.7.11.1) (DAP kinase-related apoptosis-inducing protein kinase 1)	2.90724e+06			46558	414		1	Q9UEE5	46558	414	Serine/threonine-protein kinase 17A (EC 2.7.11.1) (DAP kinase-related apoptosis-inducing protein kinase 1)			0.000351494		1	1	1	1	1	1	1	1	1		1	1	1	1	1	1	1	1	1		1(1)	1(1)	1(1)	1(1)	1(1)	1(1)	1(1)	1(1)	1(1)		NNN NNN NNN
2851	P62750	60S ribosomal protein L23a (Large ribosomal subunit protein uL23)	2903218			17695	156		1	P62750	17695	156	60S ribosomal protein L23a (Large ribosomal subunit protein uL23)			0.000187301		10	10	10	9	10	9	9	9	10		10	10	10	9	10	9	9	9	10		10(10)	10(10)	10(10)	9(9)	10(10)	9(9)	9(9)	9(9)	10(10)		YYY YYY YYY
6126	Q9H1J7	Protein Wnt-5b	2892462			40323	359		1	Q9H1J7	40323	359	Protein Wnt-5b			0.000187301		10	8	10	9	9	8	8	8	11		11	9	10	10	9	8	9	8	12		10(11)	8(9)	10(10)	9(10)	9(9)	8(8)	8(9)	8(8)	11(12)		YYY YYY YYY
4524	Q86V81	THO complex subunit 4 (Tho4) (Ally of AML-1 and LEF-1) (Aly/REF export factor) (Transcriptional coactivator Aly/REF) (bZIP-enhancing factor BEF)	2.87681e+06			26888	257		1	Q86V81	26888	257	THO complex subunit 4 (Tho4) (Ally of AML-1 and LEF-1) (Aly/REF export factor) (Transcriptional coactivator Aly/REF) (bZIP-enhancing factor BEF)			0.000187301		8	8	8	6	6	8	8	7	9		8	8	8	6	6	8	8	7	9		8(8)	8(8)	8(8)	6(6)	6(6)	8(8)	8(8)	7(7)	9(9)		YYY YYY YYY
3074	Q02543	60S ribosomal protein L18a (Large ribosomal subunit protein eL20)	2.87667e+06			20762	176		1	Q02543	20762	176	60S ribosomal protein L18a (Large ribosomal subunit protein eL20)			0.000187301		9	9	9	8	8	9	7	11	10		9	9	9	8	8	9	7	11	10		9(9)	9(9)	9(9)	8(8)	8(8)	9(9)	7(7)	11(11)	10(10)		YYY YYY YYY
2862	P62851	40S ribosomal protein S25 (Small ribosomal subunit protein eS25)	2.86954e+06			13742	125		1	P62851	13742	125	40S ribosomal protein S25 (Small ribosomal subunit protein eS25)			0.000187301		4	5	5	5	4	5	5	4	4		4	5	5	5	4	5	5	4	4		4(4)	5(5)	5(5)	5(5)	4(4)	5(5)	5(5)	4(4)	4(4)		YYY YYY YYY
3925	Q562R1	Beta-actin-like protein 2 (Kappa-actin)	2.86165e+06			42003	376		1	Q562R1	42003	376	Beta-actin-like protein 2 (Kappa-actin)			0.000187301		5	4	4	7	5	4	2	4	3		5	4	4	7	5	4	2	4	3		5(5)	4(4)	4(4)	7(7)	5(5)	4(4)	2(2)	4(4)	3(3)		YYY YYY YYY
632	O75369	Filamin-B (FLN-B) (ABP-278) (ABP-280 homolog) (Actin-binding-like protein) (Beta-filamin) (Filamin homolog 1) (Fh1) (Filamin-3) (Thyroid autoantigen) (Truncated actin-binding protein) (Truncated ABP)	2.84471e+06			278164	2602		1	O75369	278164	2602	Filamin-B (FLN-B) (ABP-278) (ABP-280 homolog) (Actin-binding-like protein) (Beta-filamin) (Filamin homolog 1) (Fh1) (Filamin-3) (Thyroid autoantigen) (Truncated actin-binding protein) (Truncated ABP)			0.000187301		110	108	106	111	115	115	82	100	102		110	108	106	111	115	115	82	100	102		110(110)	108(108)	106(106)	111(111)	115(115)	115(115)	82(82)	100(100)	102(102)		YYY YYY YYY
2593	P52907	F-actin-capping protein subunit alpha-1 (CapZ alpha-1)	2840553			32923	286		1	P52907	32923	286	F-actin-capping protein subunit alpha-1 (CapZ alpha-1)			0.000187301		8	8	8	8	8	8	8	8	8		8	8	8	8	8	8	8	8	8		8(8)	8(8)	8(8)	8(8)	8(8)	8(8)	8(8)	8(8)	8(8)		YYY YYY YYY
1197	P05141	ADP/ATP translocase 2 (ADP,ATP carrier protein 2) (ADP,ATP carrier protein, fibroblast isoform) (Adenine nucleotide translocator 2) (ANT 2) (Solute carrier family 25 member 5) [Cleaved into: ADP/ATP translocase 2, N-terminally processed]	2.83849e+06			32852	298		1	P05141	32852	298	ADP/ATP translocase 2 (ADP,ATP carrier protein 2) (ADP,ATP carrier protein, fibroblast isoform) (Adenine nucleotide translocator 2) (ANT 2) (Solute carrier family 25 member 5) [Cleaved into: ADP/ATP translocase 2, N-terminally processed]			0.000187301		5	5	5	4	5	5	4	5	5		5	5	5	4	5	5	4	5	5		5(5)	5(5)	5(5)	4(4)	5(5)	5(5)	4(4)	5(5)	5(5)		YYY YYY YYY
975	P00338	L-lactate dehydrogenase A chain (LDH-A) (EC 1.1.1.27) (Cell proliferation-inducing gene 19 protein) (LDH muscle subunit) (LDH-M) (Renal carcinoma antigen NY-REN-59)	2.82689e+06			36689	332		1	P00338	36689	332	L-lactate dehydrogenase A chain (LDH-A) (EC 1.1.1.27) (Cell proliferation-inducing gene 19 protein) (LDH muscle subunit) (LDH-M) (Renal carcinoma antigen NY-REN-59)			0.000187301		16	13	13	12	12	11	14	12	13		16	13	13	12	12	11	14	12	13		16(16)	13(13)	13(13)	12(12)	12(12)	11(11)	14(14)	12(12)	13(13)		YYY YYY YYY
2787	P61313	60S ribosomal protein L15 (Large ribosomal subunit protein eL15)	2807987			24146	204		1	P61313	24146	204	60S ribosomal protein L15 (Large ribosomal subunit protein eL15)			0.000187301		13	13	13	11	13	13	10	12	13		13	13	13	11	13	13	10	12	13		13(13)	13(13)	13(13)	11(11)	13(13)	13(13)	10(10)	12(12)	13(13)		YYY YYY YYY
429	O43707	Alpha-actinin-4 (Non-muscle alpha-actinin 4)	2.80106e+06			104854	911		1	O43707	104854	911	Alpha-actinin-4 (Non-muscle alpha-actinin 4)			0.000187301		38	37	37	37	38	38	33	37	36		39	39	38	39	40	40	34	39	37		38(39)	37(39)	37(38)	37(39)	38(40)	38(40)	33(34)	37(39)	36(37)		YYY YYY YYY
2558	P51911	Calponin-1 (Basic calponin) (Calponin H1, smooth muscle)	2794459			33170	297		1	P51911	33170	297	Calponin-1 (Basic calponin) (Calponin H1, smooth muscle)			0.000187301		7	7	6	12	14	13	5	5	4		7	7	6	12	14	13	5	5	4		7(7)	7(7)	6(6)	12(12)	14(14)	13(13)	5(5)	5(5)	4(4)		YYY YYY YYY
1100	P02750	Leucine-rich alpha-2-glycoprotein (LRG)	2776168			38178	347		1	P02750	38178	347	Leucine-rich alpha-2-glycoprotein (LRG)			0.000187301		8	8	6	7	8	7	9	8	9		8	8	6	7	8	7	9	8	9		8(8)	8(8)	6(6)	7(7)	8(8)	7(7)	9(9)	8(8)	9(9)		YYY YYY YYY
2158	P35625	Metalloproteinase inhibitor 3 (Protein MIG-5) (Tissue inhibitor of metalloproteinases 3) (TIMP-3)	2.76812e+06			24145	211		1	P35625	24145	211	Metalloproteinase inhibitor 3 (Protein MIG-5) (Tissue inhibitor of metalloproteinases 3) (TIMP-3)			0.000187301		8	8	8	8	7	8	8	8	8		8	8	8	8	7	8	8	8	8		8(8)	8(8)	8(8)	8(8)	7(7)	8(8)	8(8)	8(8)	8(8)		YYY YYY YYY
7270	Q9Y490	Talin-1	2763998			269767	2541		2	Q9Y490;Q9Y4G6	269767;271613	2541;2542	Talin-1;Talin-2			0.000187301		0	0	0	0	0	0	0	0	0		9	9	8	9	9	9	7	9	9		0(9)	0(9)	0(8)	0(9)	0(9)	0(9)	0(7)	0(9)	0(9)		NNN NNN NNN
2916	P68366	Tubulin alpha-4A chain (EC 3.6.5.-) (Alpha-tubulin 1) (Testis-specific alpha-tubulin) (Tubulin H2-alpha) (Tubulin alpha-1 chain)	2743835			49924	448		1	P68366	49924	448	Tubulin alpha-4A chain (EC 3.6.5.-) (Alpha-tubulin 1) (Testis-specific alpha-tubulin) (Tubulin H2-alpha) (Tubulin alpha-1 chain)			0.000187301		2	1	1	1	1	0	2	2	1		4	3	3	3	3	2	4	4	3		2(4)	1(3)	1(3)	1(3)	1(3)	0(2)	2(4)	2(4)	1(3)		YNN NNN YYN
5184	Q92626	Peroxidasin homolog (EC 1.11.2.-) (Melanoma-associated antigen MG50) (Peroxidasin 1) (hsPxd01) (Vascular peroxidase 1) (p53-responsive gene 2 protein) [Cleaved into: PXDN active fragment]	2732353			165275	1479		1	Q92626	165275	1479	Peroxidasin homolog (EC 1.11.2.-) (Melanoma-associated antigen MG50) (Peroxidasin 1) (hsPxd01) (Vascular peroxidase 1) (p53-responsive gene 2 protein) [Cleaved into: PXDN active fragment]			0.000187301		53	49	53	47	53	52	48	54	54		53	49	53	47	53	52	48	54	54		53(53)	49(49)	53(53)	47(47)	53(53)	52(52)	48(48)	54(54)	54(54)		YYY YYY YYY
5305	Q96AG4	Leucine-rich repeat-containing protein 59 (Ribosome-binding protein p34) (p34) [Cleaved into: Leucine-rich repeat-containing protein 59, N-terminally processed]	2712404			34930	307		1	Q96AG4	34930	307	Leucine-rich repeat-containing protein 59 (Ribosome-binding protein p34) (p34) [Cleaved into: Leucine-rich repeat-containing protein 59, N-terminally processed]			0.000187301		10	11	11	9	9	10	9	11	11		10	11	11	9	9	10	9	11	11		10(10)	11(11)	11(11)	9(9)	9(9)	10(10)	9(9)	11(11)	11(11)		YYY YYY YYY
1600	P14678	Small nuclear ribonucleoprotein-associated proteins B and B' (snRNP-B) (Sm protein B/B') (Sm-B/B') (SmB/B')	2.71101e+06			24610	240		1	P14678	24610	240	Small nuclear ribonucleoprotein-associated proteins B and B' (snRNP-B) (Sm protein B/B') (Sm-B/B') (SmB/B')			0.000187301		0	1	0	1	0	1	1	1	1		7	8	7	6	5	7	8	8	7		0(7)	1(8)	0(7)	1(6)	0(5)	1(7)	1(8)	1(8)	1(7)		NNN NNN NNN
1235	P06396	Gelsolin (AGEL) (Actin-depolymerizing factor) (ADF) (Brevin)	2709064			85698	782		1	P06396	85698	782	Gelsolin (AGEL) (Actin-depolymerizing factor) (ADF) (Brevin)			0.000187301		24	22	23	23	24	23	22	22	24		24	22	23	23	24	23	22	22	24		24(24)	22(22)	23(23)	23(23)	24(24)	23(23)	22(22)	22(22)	24(24)		YYY YYY YYY
3578	Q14847	LIM and SH3 domain protein 1 (LASP-1) (Metastatic lymph node gene 50 protein) (MLN 50)	2701499			29717	261		1	Q14847	29717	261	LIM and SH3 domain protein 1 (LASP-1) (Metastatic lymph node gene 50 protein) (MLN 50)			0.000187301		14	15	14	15	15	15	13	15	15		14	15	14	15	15	15	13	15	15		14(14)	15(15)	14(14)	15(15)	15(15)	15(15)	13(13)	15(15)	15(15)		YYY YYY YYY
1089	P02649	Apolipoprotein E (Apo-E)	2688647			36154	317		1	P02649	36154	317	Apolipoprotein E (Apo-E)			0.000187301		9	12	9	7	7	6	11	13	12		9	12	9	7	7	6	11	13	12		9(9)	12(12)	9(9)	7(7)	7(7)	6(6)	11(11)	13(13)	12(12)		YYY YYY YYY
1863	P23528	Cofilin-1 (18 kDa phosphoprotein) (p18) (Cofilin, non-muscle isoform)	2683742			18502	166		1	P23528	18502	166	Cofilin-1 (18 kDa phosphoprotein) (p18) (Cofilin, non-muscle isoform)			0.000187301		9	9	8	8	10	10	9	10	8		9	9	8	8	10	10	9	10	8		9(9)	9(9)	8(8)	8(8)	10(10)	10(10)	9(9)	10(10)	8(8)		YYY YYY YYY
1615	P15153	Ras-related C3 botulinum toxin substrate 2 (GX) (Small G protein) (p21-Rac2)	2657973			21429	192		6	P15153;P17081;P60763;P60953;P63000;P84095	21429;22659;21379;21259;21450;21309	192;205;192;191;192;191	Ras-related C3 botulinum toxin substrate 2 (GX) (Small G protein) (p21-Rac2);Rho-related GTP-binding protein RhoQ (Ras-like protein TC10) (Ras-like protein family member 7A);Ras-related C3 botulinum toxin substrate 3 (EC 3.6.5.2) (p21-Rac3);Cell division control protein 42 homolog (EC 3.6.5.2) (G25K GTP-binding protein);Ras-related C3 botulinum toxin substrate 1 (EC 3.6.5.2) (Cell migration-induc…			0.000560329		0	0	0	0	0	0	0	0	0		1	1	1	1	1	1	1	1	1		0(1)	0(1)	0(1)	0(1)	0(1)	0(1)	0(1)	0(1)	0(1)		NNN NNN NNN
2952	P78539	Sushi repeat-containing protein SRPX	2.64136e+06			51572	464		1	P78539	51572	464	Sushi repeat-containing protein SRPX			0.000187301		17	17	16	11	13	13	14	17	18		17	17	16	11	13	13	14	17	18		17(17)	17(17)	16(16)	11(11)	13(13)	13(13)	14(14)	17(17)	18(18)		YYY YYY YYY
2256	P40939	Trifunctional enzyme subunit alpha, mitochondrial (78 kDa gastrin-binding protein) (Monolysocardiolipin acyltransferase) (EC 2.3.1.-) (TP-alpha) [Includes: Long-chain enoyl-CoA hydratase (EC 4.2.1.17)	2.63883e+06			83000	763		1	P40939	83000	763	Trifunctional enzyme subunit alpha, mitochondrial (78 kDa gastrin-binding protein) (Monolysocardiolipin acyltransferase) (EC 2.3.1.-) (TP-alpha) [Includes: Long-chain enoyl-CoA hydratase (EC 4.2.1.17); Long chain 3-hydroxyacyl-CoA dehydrogenase (EC 1.1.1.211)]			0.000187301		29	27	29	28	30	30	27	29	29		29	27	29	28	30	30	27	29	29		29(29)	27(27)	29(29)	28(28)	30(30)	30(30)	27(27)	29(29)	29(29)		YYY YYY YYY
6456	Q9NR12	PDZ and LIM domain protein 7 (LIM mineralization protein) (LMP) (Protein enigma)	2618182			49845	457		1	Q9NR12	49845	457	PDZ and LIM domain protein 7 (LIM mineralization protein) (LMP) (Protein enigma)			0.000187301		17	17	16	16	16	17	12	16	17		17	17	16	16	16	17	12	16	17		17(17)	17(17)	16(16)	16(16)	16(16)	17(17)	12(12)	16(16)	17(17)		YYY YYY YYY
3421	Q13813	Spectrin alpha chain, non-erythrocytic 1 (Alpha-II spectrin) (Fodrin alpha chain) (Spectrin, non-erythroid alpha subunit)	2618037			284539	2472		1	Q13813	284539	2472	Spectrin alpha chain, non-erythrocytic 1 (Alpha-II spectrin) (Fodrin alpha chain) (Spectrin, non-erythroid alpha subunit)			0.000187301		145	144	143	118	134	136	126	142	141		145	144	143	118	134	136	126	142	141		145(145)	144(144)	143(143)	118(118)	134(134)	136(136)	126(126)	142(142)	141(141)		YYY YYY YYY
1701	P17931	Galectin-3 (Gal-3) (35 kDa lectin) (Carbohydrate-binding protein 35) (CBP 35) (Galactose-specific lectin 3) (Galactoside-binding protein) (GALBP) (IgE-binding protein) (L-31) (Laminin-binding protein) (Lectin L-29) (Mac-2 antigen)	2.58059e+06			26152	250		1	P17931	26152	250	Galectin-3 (Gal-3) (35 kDa lectin) (Carbohydrate-binding protein 35) (CBP 35) (Galactose-specific lectin 3) (Galactoside-binding protein) (GALBP) (IgE-binding protein) (L-31) (Laminin-binding protein) (Lectin L-29) (Mac-2 antigen)			0.000187301		10	11	10	7	9	9	8	10	10		10	11	10	7	9	9	8	10	10		10(10)	11(11)	10(10)	7(7)	9(9)	9(9)	8(8)	10(10)	10(10)		YYY YYY YYY
1020	P01023	Alpha-2-macroglobulin (Alpha-2-M) (C3 and PZP-like alpha-2-macroglobulin domain-containing protein 5)	2.57e+06			163291	1474		2	P01023;P20742	163291;163863	1474;1482	Alpha-2-macroglobulin (Alpha-2-M) (C3 and PZP-like alpha-2-macroglobulin domain-containing protein 5);Pregnancy zone protein (C3 and PZP-like alpha-2-macroglobulin domain-containing protein 6)			0.000187301		0	0	0	0	0	0	0	0	0		2	2	2	2	2	2	2	2	2		0(2)	0(2)	0(2)	0(2)	0(2)	0(2)	0(2)	0(2)	0(2)		NNN NNN NNN
2877	P62910	60S ribosomal protein L32 (Large ribosomal subunit protein eL32)	2.55676e+06			15860	135		1	P62910	15860	135	60S ribosomal protein L32 (Large ribosomal subunit protein eL32)			0.000187301		9	9	9	7	7	9	7	9	9		9	9	9	7	7	9	7	9	9		9(9)	9(9)	9(9)	7(7)	7(7)	9(9)	7(7)	9(9)	9(9)		YYY YYY YYY
3905	Q53F19	Nuclear cap-binding protein subunit 3 (Protein ELG)	2.51965e+06			70593	620		1	Q53F19	70593	620	Nuclear cap-binding protein subunit 3 (Protein ELG)			0.000187301		5	4	4	1	4	2	3	3	5		5	4	4	1	4	2	3	3	5		5(5)	4(4)	4(4)	1(1)	4(4)	2(2)	3(3)	3(3)	5(5)		YYY NYY YYY
6901	Q9UHD8	Septin-9 (MLL septin-like fusion protein MSF-A) (MLL septin-like fusion protein) (Ovarian/Breast septin) (Ov/Br septin) (Septin D1)	2.50523e+06			65401	586		1	Q9UHD8	65401	586	Septin-9 (MLL septin-like fusion protein MSF-A) (MLL septin-like fusion protein) (Ovarian/Breast septin) (Ov/Br septin) (Septin D1)			0.000187301		29	27	25	13	18	19	21	24	22		29	27	25	13	18	19	21	24	22		29(29)	27(27)	25(25)	13(13)	18(18)	19(19)	21(21)	24(24)	22(22)		YYY YYY YYY
3034	Q01082	Spectrin beta chain, non-erythrocytic 1 (Beta-II spectrin) (Fodrin beta chain) (Spectrin, non-erythroid beta chain 1)	2500454			274609	2364		1	Q01082	274609	2364	Spectrin beta chain, non-erythrocytic 1 (Beta-II spectrin) (Fodrin beta chain) (Spectrin, non-erythroid beta chain 1)			0.000187301		113	110	99	90	104	111	96	112	113		114	111	100	90	104	112	96	113	114		113(114)	110(111)	99(100)	90(90)	104(104)	111(112)	96(96)	112(113)	113(114)		YYY YYY YYY
1138	P04083	Annexin A1 (Annexin I) (Annexin-1) (Calpactin II) (Calpactin-2) (Chromobindin-9) (Lipocortin I) (Phospholipase A2 inhibitory protein) (p35) [Cleaved into: Annexin Ac2-26]	2497505			38714	346		1	P04083	38714	346	Annexin A1 (Annexin I) (Annexin-1) (Calpactin II) (Calpactin-2) (Chromobindin-9) (Lipocortin I) (Phospholipase A2 inhibitory protein) (p35) [Cleaved into: Annexin Ac2-26]			0.000187301		17	15	15	11	15	17	15	14	16		17	15	15	11	15	17	15	14	16		17(17)	15(15)	15(15)	11(11)	15(15)	17(17)	15(15)	14(14)	16(16)		YYY YYY YYY
1461	P11021	Endoplasmic reticulum chaperone BiP (EC 3.6.4.10) (78 kDa glucose-regulated protein) (GRP-78) (Binding-immunoglobulin protein) (BiP) (Heat shock protein 70 family protein 5) (HSP70 family protein 5) (Heat shock protein family A member 5) (Immunoglobulin heavy chain-binding protein)	2483382			72333	654		3	P11021;P11142;P54652	72333;70898;70021	654;646;639	Endoplasmic reticulum chaperone BiP (EC 3.6.4.10) (78 kDa glucose-regulated protein) (GRP-78) (Binding-immunoglobulin protein) (BiP) (Heat shock protein 70 family protein 5) (HSP70 family protein 5) (Heat shock protein family A member 5) (Immunoglobulin heavy chain-binding protein);Heat shock cognate 71 kDa protein (EC 3.6.4.10) (Heat shock 70 kDa protein 8) (Lipopolysaccharide-associated protein…			0.000187301		0	0	0	0	0	0	0	0	0		2	1	1	1	2	2	2	1	1		0(2)	0(1)	0(1)	0(1)	0(2)	0(2)	0(2)	0(1)	0(1)		NNN NNN NNN
3093	Q03252	Lamin-B2	2.48303e+06			69948	620		1	Q03252	69948	620	Lamin-B2			0.000187301		35	34	32	25	26	31	30	34	35		35	34	32	25	26	31	30	34	35		35(35)	34(34)	32(32)	25(25)	26(26)	31(31)	30(30)	34(34)	35(35)		YYY YYY YYY
2712	P57721	Poly(rC)-binding protein 3 (Alpha-CP3) (PCBP3-overlapping transcript) (PCBP3-overlapping transcript 1)	2463721			39465	371		2	P57721;Q15366	39465;38580	371;365	Poly(rC)-binding protein 3 (Alpha-CP3) (PCBP3-overlapping transcript) (PCBP3-overlapping transcript 1);Poly(rC)-binding protein 2 (Alpha-CP2) (Heterogeneous nuclear ribonucleoprotein E2) (hnRNP E2)			0.00137788		0	0	0	0	0	0	0	0	0		1	1	1	1	1	1	1	1	1		0(1)	0(1)	0(1)	0(1)	0(1)	0(1)	0(1)	0(1)	0(1)		NNN NNN NNN
3537	Q14624	Inter-alpha-trypsin inhibitor heavy chain H4 (ITI heavy chain H4) (ITI-HC4) (Inter-alpha-inhibitor heavy chain 4) (Inter-alpha-trypsin inhibitor family heavy chain-related protein) (IHRP) (Plasma kallikrein sensitive glycoprotein 120) (Gp120) (PK-120) [Cleaved into: 70 kDa inter-alpha-trypsin inhibitor heavy chain H4	2462633			103357	930		1	Q14624	103357	930	Inter-alpha-trypsin inhibitor heavy chain H4 (ITI heavy chain H4) (ITI-HC4) (Inter-alpha-inhibitor heavy chain 4) (Inter-alpha-trypsin inhibitor family heavy chain-related protein) (IHRP) (Plasma kallikrein sensitive glycoprotein 120) (Gp120) (PK-120) [Cleaved into: 70 kDa inter-alpha-trypsin inhibitor heavy chain H4; 35 kDa inter-alpha-trypsin inhibitor heavy chain H4]			0.000187301		7	8	6	6	8	5	8	8	8		7	8	6	6	8	5	8	8	8		7(7)	8(8)	6(6)	6(6)	8(8)	5(5)	8(8)	8(8)	8(8)		YYY YYY YYY
5110	Q8WWI1	LIM domain only protein 7 (LMO-7) (F-box only protein 20) (LOMP)	2462142			192696	1683		1	Q8WWI1	192696	1683	LIM domain only protein 7 (LMO-7) (F-box only protein 20) (LOMP)			0.000187301		56	56	45	42	50	47	48	42	35		56	56	45	42	50	47	48	42	35		56(56)	56(56)	45(45)	42(42)	50(50)	47(47)	48(48)	42(42)	35(35)		YYY YYY YYY
7041	Q9ULV4	Coronin-1C (Coronin-3) (hCRNN4)	2.45142e+06			53249	474		1	Q9ULV4	53249	474	Coronin-1C (Coronin-3) (hCRNN4)			0.000187301		18	20	20	22	20	21	16	18	20		20	22	22	24	22	23	18	20	22		18(20)	20(22)	20(22)	22(24)	20(22)	21(23)	16(18)	18(20)	20(22)		YYY YYY YYY
1534	P12814	Alpha-actinin-1 (Alpha-actinin cytoskeletal isoform) (F-actin cross-linking protein) (Non-muscle alpha-actinin-1)	2.42098e+06			103058	892		2	P12814;P35609	103058;103854	892;894	Alpha-actinin-1 (Alpha-actinin cytoskeletal isoform) (F-actin cross-linking protein) (Non-muscle alpha-actinin-1);Alpha-actinin-2 (Alpha-actinin skeletal muscle isoform 2) (F-actin cross-linking protein)			0.000187301		0	0	0	0	0	0	0	0	0		4	4	4	4	4	4	4	4	4		0(4)	0(4)	0(4)	0(4)	0(4)	0(4)	0(4)	0(4)	0(4)		NNN NNN NNN
3459	Q14141	Septin-6	2.41749e+06			49717	434		3	Q14141;Q92599;Q9NVA2	49717;55756;49398	434;483;429	Septin-6;Septin-8;Septin-11			0.000187301		0	0	0	0	0	0	0	0	0		3	3	3	1	2	3	1	3	3		0(3)	0(3)	0(3)	0(1)	0(2)	0(3)	0(1)	0(3)	0(3)		NNN NNN NNN
4343	Q71UM5	40S ribosomal protein S27-like (Small ribosomal subunit protein eS27-like)	2409621			9477	84		1	Q71UM5	9477	84	40S ribosomal protein S27-like (Small ribosomal subunit protein eS27-like)			0.000187301		2	2	2	2	2	2	2	2	2		2	2	2	2	2	2	2	2	2		2(2)	2(2)	2(2)	2(2)	2(2)	2(2)	2(2)	2(2)	2(2)		YYY YYY YYY
1927	P26641	Elongation factor 1-gamma (EF-1-gamma) (eEF-1B gamma)	2.40873e+06			50119	437		1	P26641	50119	437	Elongation factor 1-gamma (EF-1-gamma) (eEF-1B gamma)			0.000187301		19	17	18	13	17	18	15	18	16		19	17	18	13	17	18	15	18	16		19(19)	17(17)	18(18)	13(13)	17(17)	18(18)	15(15)	18(18)	16(16)		YYY YYY YYY
2904	P63267	Actin, gamma-enteric smooth muscle (EC 3.6.4.-) (Alpha-actin-3) (Gamma-2-actin) (Smooth muscle gamma-actin) [Cleaved into: Actin, gamma-enteric smooth muscle, intermediate form]	2.37957e+06			41877	376		1	P63267	41877	376	Actin, gamma-enteric smooth muscle (EC 3.6.4.-) (Alpha-actin-3) (Gamma-2-actin) (Smooth muscle gamma-actin) [Cleaved into: Actin, gamma-enteric smooth muscle, intermediate form]			0.000187301		1	0	0	1	1	1	0	0	1		3	2	3	4	4	4	2	2	3		1(3)	0(2)	0(3)	1(4)	1(4)	1(4)	0(2)	0(2)	1(3)		NNN NNN NNN
2347	P46781	40S ribosomal protein S9 (Small ribosomal subunit protein uS4)	2.37949e+06			22591	194		1	P46781	22591	194	40S ribosomal protein S9 (Small ribosomal subunit protein uS4)			0.000187301		16	16	15	10	12	13	13	15	14		16	16	15	10	12	13	13	15	14		16(16)	16(16)	15(15)	10(10)	12(12)	13(13)	13(13)	15(15)	14(14)		YYY YYY YYY
311	O15260	Surfeit locus protein 4	2370278			30394	269		1	O15260	30394	269	Surfeit locus protein 4			0.000187301		6	4	6	4	5	6	6	5	6		6	4	6	4	5	6	6	5	6		6(6)	4(4)	6(6)	4(4)	5(5)	6(6)	6(6)	5(5)	6(6)		YYY YYY YYY
2222	P39023	60S ribosomal protein L3 (HIV-1 TAR RNA-binding protein B) (TARBP-B) (Large ribosomal subunit protein uL3)	2.363e+06			46109	403		1	P39023	46109	403	60S ribosomal protein L3 (HIV-1 TAR RNA-binding protein B) (TARBP-B) (Large ribosomal subunit protein uL3)			0.000187301		18	16	16	14	16	16	14	18	18		18	16	16	14	16	16	14	18	18		18(18)	16(16)	16(16)	14(14)	16(16)	16(16)	14(14)	18(18)	18(18)		YYY YYY YYY
2198	P37108	Signal recognition particle 14 kDa protein (SRP14) (18 kDa Alu RNA-binding protein)	2.33668e+06			14570	136		1	P37108	14570	136	Signal recognition particle 14 kDa protein (SRP14) (18 kDa Alu RNA-binding protein)			0.000187301		6	6	5	5	4	6	5	5	5		6	6	5	5	4	6	5	5	5		6(6)	6(6)	5(5)	5(5)	4(4)	6(6)	5(5)	5(5)	5(5)		YYY YYY YYY
2285	P42677	40S ribosomal protein S27 (Metallopan-stimulin 1) (MPS-1) (Small ribosomal subunit protein eS27)	2319447			9461	84		1	P42677	9461	84	40S ribosomal protein S27 (Metallopan-stimulin 1) (MPS-1) (Small ribosomal subunit protein eS27)			0.000187301		2	2	2	2	2	2	2	2	2		2	2	2	2	2	2	2	2	2		2(2)	2(2)	2(2)	2(2)	2(2)	2(2)	2(2)	2(2)	2(2)		YYY YYY YYY
2356	P46940	Ras GTPase-activating-like protein IQGAP1 (p195)	2313116			189252	1657		1	P46940	189252	1657	Ras GTPase-activating-like protein IQGAP1 (p195)			0.000187301		61	56	57	54	62	62	56	57	59		61	56	57	54	62	62	56	57	59		61(61)	56(56)	57(57)	54(54)	62(62)	62(62)	56(56)	57(57)	59(59)		YYY YYY YYY
2246	P40429	60S ribosomal protein L13a (23 kDa highly basic protein) (Large ribosomal subunit protein uL13)	2.30109e+06			23577	203		1	P40429	23577	203	60S ribosomal protein L13a (23 kDa highly basic protein) (Large ribosomal subunit protein uL13)			0.000187301		6	7	6	3	7	6	5	7	6		9	11	10	6	10	9	8	10	10		6(9)	7(11)	6(10)	3(6)	7(10)	6(9)	5(8)	7(10)	6(10)		YYY YYY YYY
2791	P61513	60S ribosomal protein L37a (Large ribosomal subunit protein eL43)	2.29746e+06			10275	92		1	P61513	10275	92	60S ribosomal protein L37a (Large ribosomal subunit protein eL43)			0.000187301		4	4	4	4	4	4	4	4	4		5	5	5	5	5	5	5	5	5		4(5)	4(5)	4(5)	4(5)	4(5)	4(5)	4(5)	4(5)	4(5)		YYY YYY YYY
3609	Q15019	Septin-2 (Neural precursor cell expressed developmentally down-regulated protein 5) (NEDD-5)	2.29225e+06			41487	361		1	Q15019	41487	361	Septin-2 (Neural precursor cell expressed developmentally down-regulated protein 5) (NEDD-5)			0.000187301		17	19	18	12	14	16	14	18	17		17	19	18	12	14	16	14	18	17		17(17)	19(19)	18(18)	12(12)	14(14)	16(16)	14(14)	18(18)	17(17)		YYY YYY YYY
1148	P04217	Alpha-1B-glycoprotein (Alpha-1-B glycoprotein)	2.27188e+06			54254	495		1	P04217	54254	495	Alpha-1B-glycoprotein (Alpha-1-B glycoprotein)			0.000187301		11	10	11	12	11	11	13	12	10		11	10	11	12	11	11	13	12	10		11(11)	10(10)	11(11)	12(12)	11(11)	11(11)	13(13)	12(12)	10(10)		YYY YYY YYY
3243	Q12906	Interleukin enhancer-binding factor 3 (Double-stranded RNA-binding protein 76) (DRBP76) (M-phase phosphoprotein 4) (MPP4) (Nuclear factor associated with dsRNA) (NFAR) (Nuclear factor of activated T-cells 90 kDa) (NF-AT-90) (Translational control protein 80) (TCP80)	2268300			95338	894		1	Q12906	95338	894	Interleukin enhancer-binding factor 3 (Double-stranded RNA-binding protein 76) (DRBP76) (M-phase phosphoprotein 4) (MPP4) (Nuclear factor associated with dsRNA) (NFAR) (Nuclear factor of activated T-cells 90 kDa) (NF-AT-90) (Translational control protein 80) (TCP80)			0.000187301		24	23	23	18	24	23	23	22	23		24	23	23	18	24	23	23	22	23		24(24)	23(23)	23(23)	18(18)	24(24)	23(23)	23(23)	22(22)	23(23)		YYY YYY YYY
1625	P15311	Ezrin (Cytovillin) (Villin-2) (p81)	2266009			69413	586		3	P15311;P26038;P35241	69413;67820;68564	586;577;583	Ezrin (Cytovillin) (Villin-2) (p81);Moesin (Membrane-organizing extension spike protein);Radixin			0.000187301		0	0	0	0	0	0	0	0	0		6	6	6	5	5	6	5	6	6		0(6)	0(6)	0(6)	0(5)	0(5)	0(6)	0(5)	0(6)	0(6)		NNN NNN NNN
2684	P56134	ATP synthase subunit f, mitochondrial (ATP synthase membrane subunit f)	2261854			10918	94		1	P56134	10918	94	ATP synthase subunit f, mitochondrial (ATP synthase membrane subunit f)			0.000187301		2	2	2	2	2	2	2	2	2		2	2	2	2	2	2	2	2	2		2(2)	2(2)	2(2)	2(2)	2(2)	2(2)	2(2)	2(2)	2(2)		YYY YYY YYY
2238	P40261	Nicotinamide N-methyltransferase (EC 2.1.1.1)	2247729			29574	264		1	P40261	29574	264	Nicotinamide N-methyltransferase (EC 2.1.1.1)			0.000187301		6	5	5	5	5	6	3	5	5		6	5	5	5	5	6	3	5	5		6(6)	5(5)	5(5)	5(5)	5(5)	6(6)	3(3)	5(5)	5(5)		YYY YYY YYY
2879	P62917	60S ribosomal protein L8 (Large ribosomal subunit protein uL2)	2.20969e+06			28025	257		1	P62917	28025	257	60S ribosomal protein L8 (Large ribosomal subunit protein uL2)			0.000187301		10	10	10	7	10	8	8	10	9		10	10	10	7	10	8	8	10	9		10(10)	10(10)	10(10)	7(7)	10(10)	8(8)	8(8)	10(10)	9(9)		YYY YYY YYY
2874	P62891	60S ribosomal protein L39 (Large ribosomal subunit protein eL39)	2.19599e+06			6407	51		2	P62891;Q59GN2	6407;6323	51;51	60S ribosomal protein L39 (Large ribosomal subunit protein eL39);Putative 60S ribosomal protein L39-like 5 (60S ribosomal protein L39 pseudogene 5)			0.000187301		0	0	0	0	0	0	0	0	0		2	2	2	1	2	2	2	2	2		0(2)	0(2)	0(2)	0(1)	0(2)	0(2)	0(2)	0(2)	0(2)		NNN NNN NNN
2912	P67936	Tropomyosin alpha-4 chain (TM30p1) (Tropomyosin-4)	2.19549e+06			28522	248		1	P67936	28522	248	Tropomyosin alpha-4 chain (TM30p1) (Tropomyosin-4)			0.000187301		6	6	6	4	6	6	6	6	6		6	6	6	4	6	6	6	6	6		6(6)	6(6)	6(6)	4(4)	6(6)	6(6)	6(6)	6(6)	6(6)		YYY YYY YYY
2675	P55769	NHP2-like protein 1 (High mobility group-like nuclear protein 2 homolog 1) (OTK27) (SNU13 homolog) (hSNU13) (U4/U6.U5 small nuclear ribonucleoprotein SNU13) (U4/U6.U5 tri-snRNP 15.5 kDa protein) [Cleaved into: NHP2-like protein 1, N-terminally processed]	2.19367e+06			14174	128		1	P55769	14174	128	NHP2-like protein 1 (High mobility group-like nuclear protein 2 homolog 1) (OTK27) (SNU13 homolog) (hSNU13) (U4/U6.U5 small nuclear ribonucleoprotein SNU13) (U4/U6.U5 tri-snRNP 15.5 kDa protein) [Cleaved into: NHP2-like protein 1, N-terminally processed]			0.000187301		7	8	6	7	6	7	4	7	7		7	8	6	7	6	7	4	7	7		7(7)	8(8)	6(6)	7(7)	6(6)	7(7)	4(4)	7(7)	7(7)		YYY YYY YYY
2789	P61353	60S ribosomal protein L27 (Large ribosomal subunit protein eL27)	2.19015e+06			15798	136		1	P61353	15798	136	60S ribosomal protein L27 (Large ribosomal subunit protein eL27)			0.000187301		5	4	4	4	5	5	4	5	4		5	4	4	4	5	5	4	5	4		5(5)	4(4)	4(4)	4(4)	5(5)	5(5)	4(4)	5(5)	4(4)		YYY YYY YYY
2217	P38919	Eukaryotic initiation factor 4A-III (eIF-4A-III) (eIF4A-III) (EC 3.6.4.13) (ATP-dependent RNA helicase DDX48) (ATP-dependent RNA helicase eIF4A-3) (DEAD box protein 48) (Eukaryotic initiation factor 4A-like NUK-34) (Eukaryotic translation initiation factor 4A isoform 3) (Nuclear matrix protein 265) (NMP 265) (hNMP 265) [Cleaved into: Eukaryotic initiation factor 4A-III, N-terminally processed]	2185408			46871	411		1	P38919	46871	411	Eukaryotic initiation factor 4A-III (eIF-4A-III) (eIF4A-III) (EC 3.6.4.13) (ATP-dependent RNA helicase DDX48) (ATP-dependent RNA helicase eIF4A-3) (DEAD box protein 48) (Eukaryotic initiation factor 4A-like NUK-34) (Eukaryotic translation initiation factor 4A isoform 3) (Nuclear matrix protein 265) (NMP 265) (hNMP 265) [Cleaved into: Eukaryotic initiation factor 4A-III, N-terminally processed]			0.000187301		17	16	15	13	16	16	13	15	16		17	16	15	13	16	16	13	15	16		17(17)	16(16)	15(15)	13(13)	16(16)	16(16)	13(13)	15(15)	16(16)		YYY YYY YYY
1478	P11233	Ras-related protein Ral-A (EC 3.6.5.2)	2183771			23567	206		2	P11233;P11234	23567;23409	206;206	Ras-related protein Ral-A (EC 3.6.5.2);Ras-related protein Ral-B (EC 3.6.5.2)			0.000187301		0	0	0	0	0	0	0	0	0		3	4	4	2	3	3	3	2	4		0(3)	0(4)	0(4)	0(2)	0(3)	0(3)	0(3)	0(2)	0(4)		NNN NNN NNN
2985	P83731	60S ribosomal protein L24 (60S ribosomal protein L30) (Large ribosomal subunit protein eL24)	2.1823e+06			17779	157		1	P83731	17779	157	60S ribosomal protein L24 (60S ribosomal protein L30) (Large ribosomal subunit protein eL24)			0.000187301		7	6	7	4	5	6	6	7	6		7	6	7	4	5	6	6	7	6		7(7)	6(6)	7(7)	4(4)	5(5)	6(6)	6(6)	7(7)	6(6)		YYY YYY YYY
1213	P05386	60S acidic ribosomal protein P1 (Large ribosomal subunit protein P1)	2.17159e+06			11514	114		1	P05386	11514	114	60S acidic ribosomal protein P1 (Large ribosomal subunit protein P1)			0.000560329		1	1	1	1	1	1	1	1	1		1	1	1	1	1	1	1	1	1		1(1)	1(1)	1(1)	1(1)	1(1)	1(1)	1(1)	1(1)	1(1)		NNN NNN NNN
1216	P05388	60S acidic ribosomal protein P0 (60S ribosomal protein L10E) (Large ribosomal subunit protein uL10)	2.16427e+06			34274	317		1	P05388	34274	317	60S acidic ribosomal protein P0 (60S ribosomal protein L10E) (Large ribosomal subunit protein uL10)			0.000187301		1	1	1	1	1	1	1	1	1		7	7	7	6	7	7	6	6	7		1(7)	1(7)	1(7)	1(6)	1(7)	1(7)	1(6)	1(6)	1(7)		NNN NNN NNN
1175	P04843	Dolichyl-diphosphooligosaccharide--protein glycosyltransferase subunit 1 (Dolichyl-diphosphooligosaccharide--protein glycosyltransferase 67 kDa subunit) (Ribophorin I) (RPN-I) (Ribophorin-1)	2150008			68569	607		1	P04843	68569	607	Dolichyl-diphosphooligosaccharide--protein glycosyltransferase subunit 1 (Dolichyl-diphosphooligosaccharide--protein glycosyltransferase 67 kDa subunit) (Ribophorin I) (RPN-I) (Ribophorin-1)			0.000187301		31	32	30	24	27	27	24	27	31		31	32	30	24	27	27	24	27	31		31(31)	32(32)	30(30)	24(24)	27(27)	27(27)	24(24)	27(27)	31(31)		YYY YYY YYY
1462	P11047	Laminin subunit gamma-1 (Laminin B2 chain) (Laminin-1 subunit gamma) (Laminin-10 subunit gamma) (Laminin-11 subunit gamma) (Laminin-2 subunit gamma) (Laminin-3 subunit gamma) (Laminin-4 subunit gamma) (Laminin-6 subunit gamma) (Laminin-7 subunit gamma) (Laminin-8 subunit gamma) (Laminin-9 subunit gamma) (S-laminin subunit gamma) (S-LAM gamma)	2.13111e+06			177603	1609		1	P11047	177603	1609	Laminin subunit gamma-1 (Laminin B2 chain) (Laminin-1 subunit gamma) (Laminin-10 subunit gamma) (Laminin-11 subunit gamma) (Laminin-2 subunit gamma) (Laminin-3 subunit gamma) (Laminin-4 subunit gamma) (Laminin-6 subunit gamma) (Laminin-7 subunit gamma) (Laminin-8 subunit gamma) (Laminin-9 subunit gamma) (S-laminin subunit gamma) (S-LAM gamma)			0.000187301		49	43	43	29	32	40	51	52	52		50	44	44	29	32	40	52	53	53		49(50)	43(44)	43(44)	29(29)	32(32)	40(40)	51(52)	52(53)	52(53)		YYY YYY YYY
167	O00755	Protein Wnt-7a	2129852			39005	349		2	O00755;P41221	39005;42339	349;380	Protein Wnt-7a;Protein Wnt-5a			0.000560329		0	0	0	0	0	0	0	0	0		1	1	1	1	1	1	1	1	1		0(1)	0(1)	0(1)	0(1)	0(1)	0(1)	0(1)	0(1)	0(1)		NNN NNN NNN
3755	Q16181	Septin-7 (CDC10 protein homolog)	2.11554e+06			50680	437		1	Q16181	50680	437	Septin-7 (CDC10 protein homolog)			0.000187301		20	21	20	11	15	17	16	19	18		20	22	21	12	16	17	16	20	19		20(20)	21(22)	20(21)	11(12)	15(16)	17(17)	16(16)	19(20)	18(19)		YYY YYY YYY
2351	P46821	Microtubule-associated protein 1B (MAP-1B) [Cleaved into: MAP1B heavy chain	2.11497e+06			270634	2468		2	P46821;P78559	270634;305485	2468;2803	Microtubule-associated protein 1B (MAP-1B) [Cleaved into: MAP1B heavy chain; MAP1 light chain LC1];Microtubule-associated protein 1A (MAP-1A) (Proliferation-related protein p80) [Cleaved into: MAP1A heavy chain; MAP1 light chain LC2]			0.000187301		0	0	0	0	0	0	0	0	0		2	2	2	1	1	2	1	2	2		0(2)	0(2)	0(2)	0(1)	0(1)	0(2)	0(1)	0(2)	0(2)		NNN NNN NNN
156	O00571	ATP-dependent RNA helicase DDX3X (EC 3.6.4.13) (CAP-Rf) (DEAD box protein 3, X-chromosomal) (DEAD box, X isoform) (DBX) (Helicase-like protein 2) (HLP2)	2111390			73243	662		4	O00571;O15523;P17844;Q92841	73243;73154;69148;80272	662;660;614;729	ATP-dependent RNA helicase DDX3X (EC 3.6.4.13) (CAP-Rf) (DEAD box protein 3, X-chromosomal) (DEAD box, X isoform) (DBX) (Helicase-like protein 2) (HLP2);ATP-dependent RNA helicase DDX3Y (EC 3.6.4.13) (DEAD box protein 3, Y-chromosomal);Probable ATP-dependent RNA helicase DDX5 (EC 3.6.4.13) (DEAD box protein 5) (RNA helicase p68);Probable ATP-dependent RNA helicase DDX17 (EC 3.6.4.13) (DEAD box pr…			0.000560329		0	0	0	0	0	0	0	0	0		1	1	1	1	1	1	1	1	1		0(1)	0(1)	0(1)	0(1)	0(1)	0(1)	0(1)	0(1)	0(1)		NNN NNN NNN
4726	Q8N1F7	Nuclear pore complex protein Nup93 (93 kDa nucleoporin) (Nucleoporin Nup93)	2099710			93488	819		1	Q8N1F7	93488	819	Nuclear pore complex protein Nup93 (93 kDa nucleoporin) (Nucleoporin Nup93)			0.000187301		26	27	29	23	28	29	26	27	29		26	27	29	23	28	29	26	27	29		26(26)	27(27)	29(29)	23(23)	28(28)	29(29)	26(26)	27(27)	29(29)		YYY YYY YYY
2997	P84098	60S ribosomal protein L19 (Large ribosomal subunit protein eL19)	2095544			23466	196		1	P84098	23466	196	60S ribosomal protein L19 (Large ribosomal subunit protein eL19)			0.000187301		6	6	6	4	6	5	4	6	6		6	6	6	4	6	5	4	6	6		6(6)	6(6)	6(6)	4(4)	6(6)	5(5)	4(4)	6(6)	6(6)		YYY YYY YYY
3140	Q06830	Peroxiredoxin-1 (EC 1.11.1.24) (Natural killer cell-enhancing factor A) (NKEF-A) (Proliferation-associated gene protein) (PAG) (Thioredoxin peroxidase 2) (Thioredoxin-dependent peroxide reductase 2) (Thioredoxin-dependent peroxiredoxin 1)	2.09178e+06			22110	199		1	Q06830	22110	199	Peroxiredoxin-1 (EC 1.11.1.24) (Natural killer cell-enhancing factor A) (NKEF-A) (Proliferation-associated gene protein) (PAG) (Thioredoxin peroxidase 2) (Thioredoxin-dependent peroxide reductase 2) (Thioredoxin-dependent peroxiredoxin 1)			0.000187301		10	11	10	9	9	11	9	11	11		10	11	10	9	9	11	9	11	11		10(10)	11(11)	10(10)	9(9)	9(9)	11(11)	9(9)	11(11)	11(11)		YYY YYY YYY
6459	Q9NR30	Nucleolar RNA helicase 2 (EC 3.6.4.13) (DEAD box protein 21) (Gu-alpha) (Nucleolar RNA helicase Gu) (Nucleolar RNA helicase II) (RH II/Gu)	2087091			87344	783		1	Q9NR30	87344	783	Nucleolar RNA helicase 2 (EC 3.6.4.13) (DEAD box protein 21) (Gu-alpha) (Nucleolar RNA helicase Gu) (Nucleolar RNA helicase II) (RH II/Gu)			0.000187301		31	29	28	22	29	28	24	26	30		31	29	28	22	29	28	24	26	30		31(31)	29(29)	28(28)	22(22)	29(29)	28(28)	24(24)	26(26)	30(30)		YYY YYY YYY
464	O43854	EGF-like repeat and discoidin I-like domain-containing protein 3 (Developmentally-regulated endothelial cell locus 1 protein) (Integrin-binding protein DEL1)	2074977			53765	480		1	O43854	53765	480	EGF-like repeat and discoidin I-like domain-containing protein 3 (Developmentally-regulated endothelial cell locus 1 protein) (Integrin-binding protein DEL1)			0.000187301		21	19	18	20	21	22	19	22	20		21	19	18	20	21	22	19	22	20		21(21)	19(19)	18(18)	20(20)	21(21)	22(22)	19(19)	22(22)	20(20)		YYY YYY YYY
1112	P02771	Alpha-fetoprotein (Alpha-1-fetoprotein) (Alpha-fetoglobulin)	2.07322e+06			68678	609		1	P02771	68678	609	Alpha-fetoprotein (Alpha-1-fetoprotein) (Alpha-fetoglobulin)			0.000187301		2	3	1	1	2	1	3	4	2		2	3	1	1	2	1	3	4	2		2(2)	3(3)	1(1)	1(1)	2(2)	1(1)	3(3)	4(4)	2(2)		YYN NYN YYY
6570	Q9NVA2	Septin-11	2.07107e+06			49398	429		1	Q9NVA2	49398	429	Septin-11			0.000187301		10	10	9	7	9	9	8	10	8		10	10	9	7	9	9	8	10	8		10(10)	10(10)	9(9)	7(7)	9(9)	9(9)	8(8)	10(10)	8(8)		YYY YYY YYY
1847	P23246	Splicing factor, proline- and glutamine-rich (100 kDa DNA-pairing protein) (hPOMp100) (DNA-binding p52/p100 complex, 100 kDa subunit) (Polypyrimidine tract-binding protein-associated-splicing factor) (PSF) (PTB-associated-splicing factor)	2.05598e+06			76149	707		1	P23246	76149	707	Splicing factor, proline- and glutamine-rich (100 kDa DNA-pairing protein) (hPOMp100) (DNA-binding p52/p100 complex, 100 kDa subunit) (Polypyrimidine tract-binding protein-associated-splicing factor) (PSF) (PTB-associated-splicing factor)			0.000187301		21	20	22	16	16	19	17	21	22		21	20	22	16	16	19	17	21	22		21(21)	20(20)	22(22)	16(16)	16(16)	19(19)	17(17)	21(21)	22(22)		YYY YYY YYY
748	O76021	Ribosomal L1 domain-containing protein 1 (CATX-11) (Cellular senescence-inhibited gene protein) (Protein PBK1)	2.04675e+06			54973	490		1	O76021	54973	490	Ribosomal L1 domain-containing protein 1 (CATX-11) (Cellular senescence-inhibited gene protein) (Protein PBK1)			0.000187301		14	18	15	13	15	16	14	14	15		14	18	15	13	15	16	14	14	15		14(14)	18(18)	15(15)	13(13)	15(15)	16(16)	14(14)	14(14)	15(15)		YYY YYY YYY
79	O00159	Unconventional myosin-Ic (Myosin I beta) (MMI-beta) (MMIb)	2036728			121682	1063		1	O00159	121682	1063	Unconventional myosin-Ic (Myosin I beta) (MMI-beta) (MMIb)			0.000187301		38	35	36	36	39	39	33	38	39		39	35	36	36	40	40	33	38	39		38(39)	35(35)	36(36)	36(36)	39(40)	39(40)	33(33)	38(38)	39(39)		YYY YYY YYY
3492	Q14204	Cytoplasmic dynein 1 heavy chain 1 (Cytoplasmic dynein heavy chain 1) (Dynein heavy chain, cytosolic)	2.03055e+06			532408	4646		1	Q14204	532408	4646	Cytoplasmic dynein 1 heavy chain 1 (Cytoplasmic dynein heavy chain 1) (Dynein heavy chain, cytosolic)			0.000187301		194	183	182	123	160	180	152	191	191		194	183	182	123	160	180	152	191	191		194(194)	183(183)	182(182)	123(123)	160(160)	180(180)	152(152)	191(191)	191(191)		YYY YYY YYY
740	O75955	Flotillin-1	2029006			47355	427		1	O75955	47355	427	Flotillin-1			0.000187301		24	23	24	21	23	21	22	26	25		24	23	24	21	23	21	22	26	25		24(24)	23(23)	24(24)	21(21)	23(23)	21(21)	22(22)	26(26)	25(25)		YYY YYY YYY
449	O43795	Unconventional myosin-Ib (MYH-1c) (Myosin I alpha) (MMI-alpha) (MMIa)	2027253			131985	1136		1	O43795	131985	1136	Unconventional myosin-Ib (MYH-1c) (Myosin I alpha) (MMI-alpha) (MMIa)			0.000187301		39	40	38	36	41	39	31	37	39		43	44	42	40	45	43	35	41	43		39(43)	40(44)	38(42)	36(40)	41(45)	39(43)	31(35)	37(41)	39(43)		YYY YYY YYY
3658	Q15233	Non-POU domain-containing octamer-binding protein (NonO protein) (54 kDa nuclear RNA- and DNA-binding protein) (p54(nrb)) (p54nrb) (55 kDa nuclear protein) (NMT55) (DNA-binding p52/p100 complex, 52 kDa subunit)	2.02576e+06			54232	471		1	Q15233	54232	471	Non-POU domain-containing octamer-binding protein (NonO protein) (54 kDa nuclear RNA- and DNA-binding protein) (p54(nrb)) (p54nrb) (55 kDa nuclear protein) (NMT55) (DNA-binding p52/p100 complex, 52 kDa subunit)			0.000187301		20	18	18	15	18	19	15	19	18		20	18	18	15	18	19	15	19	18		20(20)	18(18)	18(18)	15(15)	18(18)	19(19)	15(15)	19(19)	18(18)		YYY YYY YYY
2925	P68871	Hemoglobin subunit beta (Beta-globin) (Hemoglobin beta chain) [Cleaved into: LVV-hemorphin-7	2025713			15998	147		1	P68871	15998	147	Hemoglobin subunit beta (Beta-globin) (Hemoglobin beta chain) [Cleaved into: LVV-hemorphin-7; Spinorphin]			0.000187301		4	4	3	3	4	4	3	4	4		4	4	3	3	4	4	3	4	4		4(4)	4(4)	3(3)	3(3)	4(4)	4(4)	3(3)	4(4)	4(4)		YYY YYY YYY
3460	Q14141	Septin-6	2.02416e+06			49717	434		2	Q14141;Q9NVA2	49717;49398	434;429	Septin-6;Septin-11			0.000187301		0	0	0	0	0	0	0	0	0		6	6	6	2	5	5	2	6	6		0(6)	0(6)	0(6)	0(2)	0(5)	0(5)	0(2)	0(6)	0(6)		NNN NNN NNN
4293	Q6WCQ1	Myosin phosphatase Rho-interacting protein (M-RIP) (Rho-interacting protein 3) (RIP3) (p116Rip)	2022554			116533	1025		1	Q6WCQ1	116533	1025	Myosin phosphatase Rho-interacting protein (M-RIP) (Rho-interacting protein 3) (RIP3) (p116Rip)			0.000187301		52	53	54	51	51	52	49	53	54		52	53	54	51	51	52	49	53	54		52(52)	53(53)	54(54)	51(51)	51(51)	52(52)	49(49)	53(53)	54(54)		YYY YYY YYY
2150	P35580	Myosin-10 (Cellular myosin heavy chain, type B) (Myosin heavy chain 10) (Myosin heavy chain, non-muscle IIb) (Non-muscle myosin heavy chain B) (NMMHC-B) (Non-muscle myosin heavy chain IIb) (NMMHC II-b) (NMMHC-IIB)	2.02151e+06			228999	1976		3	P35580;P35749;Q7Z406	228999;227339;227871	1976;1972;1995	Myosin-10 (Cellular myosin heavy chain, type B) (Myosin heavy chain 10) (Myosin heavy chain, non-muscle IIb) (Non-muscle myosin heavy chain B) (NMMHC-B) (Non-muscle myosin heavy chain IIb) (NMMHC II-b) (NMMHC-IIB);Myosin-11 (Myosin heavy chain 11) (Myosin heavy chain, smooth muscle isoform) (SMMHC);Myosin-14 (Myosin heavy chain 14) (Myosin heavy chain, non-muscle IIc) (Non-muscle myosin heavy cha…			0.0013986		0	0	0	0	0	0	0	0	0		1	1	1	1	1	1	1	1	1		0(1)	0(1)	0(1)	0(1)	0(1)	0(1)	0(1)	0(1)	0(1)		NNN NNN NNN
2564	P51991	Heterogeneous nuclear ribonucleoprotein A3 (hnRNP A3)	2.01422e+06			39595	378		1	P51991	39595	378	Heterogeneous nuclear ribonucleoprotein A3 (hnRNP A3)			0.000187301		14	15	14	11	14	15	13	14	14		14	15	14	11	14	15	13	14	14		14(14)	15(15)	14(14)	11(11)	14(14)	15(15)	13(13)	14(14)	14(14)		YYY YYY YYY
1711	P18085	ADP-ribosylation factor 4	2001814			20511	180		1	P18085	20511	180	ADP-ribosylation factor 4			0.000187301		5	5	5	5	5	5	5	5	5		5	5	5	5	5	5	5	5	5		5(5)	5(5)	5(5)	5(5)	5(5)	5(5)	5(5)	5(5)	5(5)		YYY YYY YYY
2002	P30041	Peroxiredoxin-6 (EC 1.11.1.27) (1-Cys peroxiredoxin) (1-Cys PRX) (24 kDa protein) (Acidic calcium-independent phospholipase A2) (aiPLA2) (EC 3.1.1.4) (Antioxidant protein 2) (Glutathione-dependent peroxiredoxin) (Liver 2D page spot 40) (Lysophosphatidylcholine acyltransferase 5) (LPC acyltransferase 5) (LPCAT-5) (Lyso-PC acyltransferase 5) (EC 2.3.1.23) (Non-selenium glutathione peroxidase) (NSGP…	1996233			25035	224		1	P30041	25035	224	Peroxiredoxin-6 (EC 1.11.1.27) (1-Cys peroxiredoxin) (1-Cys PRX) (24 kDa protein) (Acidic calcium-independent phospholipase A2) (aiPLA2) (EC 3.1.1.4) (Antioxidant protein 2) (Glutathione-dependent peroxiredoxin) (Liver 2D page spot 40) (Lysophosphatidylcholine acyltransferase 5) (LPC acyltransferase 5) (LPCAT-5) (Lyso-PC acyltransferase 5) (EC 2.3.1.23) (Non-selenium glutathione peroxidase) (NSGP…			0.000187301		11	10	12	9	10	12	10	10	11		11	10	12	9	10	12	10	10	11		11(11)	10(10)	12(12)	9(9)	10(10)	12(12)	10(10)	10(10)	11(11)		YYY YYY YYY
6739	Q9P0K7	Ankycorbin (Ankyrin repeat and coiled-coil structure-containing protein) (Novel retinal pigment epithelial cell protein) (Retinoic acid-induced protein 14)	1986132			110041	980		1	Q9P0K7	110041	980	Ankycorbin (Ankyrin repeat and coiled-coil structure-containing protein) (Novel retinal pigment epithelial cell protein) (Retinoic acid-induced protein 14)			0.000187301		49	51	49	44	47	47	46	47	49		50	52	49	45	47	48	47	48	50		49(50)	51(52)	49(49)	44(45)	47(47)	47(48)	46(47)	47(48)	49(50)		YYY YYY YYY
1796	P21333	Filamin-A (FLN-A) (Actin-binding protein 280) (ABP-280) (Alpha-filamin) (Endothelial actin-binding protein) (Filamin-1) (Non-muscle filamin)	1.97684e+06			280739	2647		2	P21333;Q14315	280739;291022	2647;2725	Filamin-A (FLN-A) (Actin-binding protein 280) (ABP-280) (Alpha-filamin) (Endothelial actin-binding protein) (Filamin-1) (Non-muscle filamin);Filamin-C (FLN-C) (FLNc) (ABP-280-like protein) (ABP-L) (Actin-binding-like protein) (Filamin-2) (Gamma-filamin)			0.000187301		0	0	0	0	0	0	0	0	0		4	4	3	4	4	4	3	3	4		0(4)	0(4)	0(3)	0(4)	0(4)	0(4)	0(3)	0(3)	0(4)		NNN NNN NNN
3080	Q02880	DNA topoisomerase 2-beta (EC 5.6.2.2) (DNA topoisomerase II, beta isozyme)	1971656			183267	1626		1	Q02880	183267	1626	DNA topoisomerase 2-beta (EC 5.6.2.2) (DNA topoisomerase II, beta isozyme)			0.000187301		56	50	56	42	56	47	52	57	60		56	50	56	42	56	47	52	57	60		56(56)	50(50)	56(56)	42(42)	56(56)	47(47)	52(52)	57(57)	60(60)		YYY YYY YYY
4872	Q8NC51	Plasminogen activator inhibitor 1 RNA-binding protein (PAI1 RNA-binding protein 1) (PAI-RBP1) (SERPINE1 mRNA-binding protein 1)	1.95336e+06			44965	408		1	Q8NC51	44965	408	Plasminogen activator inhibitor 1 RNA-binding protein (PAI1 RNA-binding protein 1) (PAI-RBP1) (SERPINE1 mRNA-binding protein 1)			0.000187301		21	22	20	12	19	15	16	21	21		21	22	20	12	19	15	16	21	21		21(21)	22(22)	20(20)	12(12)	19(19)	15(15)	16(16)	21(21)	21(21)		YYY YYY YYY
1246	P06733	Alpha-enolase (EC 4.2.1.11) (2-phospho-D-glycerate hydro-lyase) (C-myc promoter-binding protein) (Enolase 1) (MBP-1) (MPB-1) (Non-neural enolase) (NNE) (Phosphopyruvate hydratase) (Plasminogen-binding protein)	1948586			47169	434		2	P06733;P13929	47169;46987	434;434	Alpha-enolase (EC 4.2.1.11) (2-phospho-D-glycerate hydro-lyase) (C-myc promoter-binding protein) (Enolase 1) (MBP-1) (MPB-1) (Non-neural enolase) (NNE) (Phosphopyruvate hydratase) (Plasminogen-binding protein);Beta-enolase (EC 4.2.1.11) (2-phospho-D-glycerate hydro-lyase) (Enolase 3) (Muscle-specific enolase) (MSE) (Skeletal muscle enolase)			0.000187301		0	0	0	0	0	0	0	0	0		2	1	2	2	2	2	2	2	2		0(2)	0(1)	0(2)	0(2)	0(2)	0(2)	0(2)	0(2)	0(2)		NNN NNN NNN
1466	P11142	Heat shock cognate 71 kDa protein (EC 3.6.4.10) (Heat shock 70 kDa protein 8) (Lipopolysaccharide-associated protein 1) (LAP-1) (LPS-associated protein 1)	1944381			70898	646		2	P11142;P54652	70898;70021	646;639	Heat shock cognate 71 kDa protein (EC 3.6.4.10) (Heat shock 70 kDa protein 8) (Lipopolysaccharide-associated protein 1) (LAP-1) (LPS-associated protein 1);Heat shock-related 70 kDa protein 2 (Heat shock 70 kDa protein 2)			0.000187301		0	0	0	0	0	0	0	0	0		5	5	5	5	5	5	5	5	5		0(5)	0(5)	0(5)	0(5)	0(5)	0(5)	0(5)	0(5)	0(5)		NNN NNN NNN
3248	Q12931	Heat shock protein 75 kDa, mitochondrial (HSP 75) (TNFR-associated protein 1) (Tumor necrosis factor type 1 receptor-associated protein) (TRAP-1)	1935978			80110	704		1	Q12931	80110	704	Heat shock protein 75 kDa, mitochondrial (HSP 75) (TNFR-associated protein 1) (Tumor necrosis factor type 1 receptor-associated protein) (TRAP-1)			0.000187301		12	13	10	10	11	12	6	10	13		12	13	10	10	11	12	6	10	13		12(12)	13(13)	10(10)	10(10)	11(11)	12(12)	6(6)	10(10)	13(13)		YYY YYY YYY
1116	P02788	Lactotransferrin (Lactoferrin) (EC 3.4.21.-) (Growth-inhibiting protein 12) (Talalactoferrin) [Cleaved into: Lactoferricin-H (Lfcin-H)	1.93234e+06			78182	710		1	P02788	78182	710	Lactotransferrin (Lactoferrin) (EC 3.4.21.-) (Growth-inhibiting protein 12) (Talalactoferrin) [Cleaved into: Lactoferricin-H (Lfcin-H); Kaliocin-1; Lactoferroxin-A; Lactoferroxin-B; Lactoferroxin-C]			0.000187301		11	5	7	10	10	9	7	9	10		11	5	7	10	10	9	7	9	10		11(11)	5(5)	7(7)	10(10)	10(10)	9(9)	7(7)	9(9)	10(10)		YYY YYY YYY
229	O14880	Microsomal glutathione S-transferase 3 (Microsomal GST-3) (Glutathione peroxidase MGST3) (EC 1.11.1.-) (LTC4 synthase MGST3) (EC 4.4.1.20) (Microsomal glutathione S-transferase III) (Microsomal GST-III)	1.92674e+06			16516	152		1	O14880	16516	152	Microsomal glutathione S-transferase 3 (Microsomal GST-3) (Glutathione peroxidase MGST3) (EC 1.11.1.-) (LTC4 synthase MGST3) (EC 4.4.1.20) (Microsomal glutathione S-transferase III) (Microsomal GST-III)			0.000187301		4	4	4	3	3	4	3	4	2		4	4	4	3	3	4	3	4	2		4(4)	4(4)	4(4)	3(3)	3(3)	4(4)	3(3)	4(4)	2(2)		YYY YYY YYY
1702	P17936	Insulin-like growth factor-binding protein 3 (IBP-3) (IGF-binding protein 3) (IGFBP-3)	1.92533e+06			31674	291		1	P17936	31674	291	Insulin-like growth factor-binding protein 3 (IBP-3) (IGF-binding protein 3) (IGFBP-3)			0.000187301		11	11	8	14	13	12	8	12	10		11	11	8	14	13	12	8	12	10		11(11)	11(11)	8(8)	14(14)	13(13)	12(12)	8(8)	12(12)	10(10)		YYY YYY YYY
3519	Q14524	Sodium channel protein type 5 subunit alpha (Sodium channel protein cardiac muscle subunit alpha) (Sodium channel protein type V subunit alpha) (Voltage-gated sodium channel subunit alpha Nav1.5) (hH1)	1.91537e+06			226940	2016		1	Q14524	226940	2016	Sodium channel protein type 5 subunit alpha (Sodium channel protein cardiac muscle subunit alpha) (Sodium channel protein type V subunit alpha) (Voltage-gated sodium channel subunit alpha Nav1.5) (hH1)			0.00632556		0	0	0	0	0	0	1	0	0		1	1	1	1	1	1	1	1	1		0(1)	0(1)	0(1)	0(1)	0(1)	0(1)	1(1)	0(1)	0(1)		NNN NNN NNN
1311	P07951	Tropomyosin beta chain (Beta-tropomyosin) (Tropomyosin-2)	1.90694e+06			32851	284		1	P07951	32851	284	Tropomyosin beta chain (Beta-tropomyosin) (Tropomyosin-2)			0.000187301		6	5	6	6	6	6	2	5	6		6	5	6	6	6	6	2	5	6		6(6)	5(5)	6(6)	6(6)	6(6)	6(6)	2(2)	5(5)	6(6)		YYY YYY YYY
3502	Q14315	Filamin-C (FLN-C) (FLNc) (ABP-280-like protein) (ABP-L) (Actin-binding-like protein) (Filamin-2) (Gamma-filamin)	1.90233e+06			291022	2725		1	Q14315	291022	2725	Filamin-C (FLN-C) (FLNc) (ABP-280-like protein) (ABP-L) (Actin-binding-like protein) (Filamin-2) (Gamma-filamin)			0.000187301		103	93	90	102	105	102	78	96	94		103	93	90	102	105	102	78	96	94		103(103)	93(93)	90(90)	102(102)	105(105)	102(102)	78(78)	96(96)	94(94)		YYY YYY YYY
2493	P50479	PDZ and LIM domain protein 4 (LIM protein RIL) (Reversion-induced LIM protein)	1.90153e+06			35398	330		1	P50479	35398	330	PDZ and LIM domain protein 4 (LIM protein RIL) (Reversion-induced LIM protein)			0.000187301		15	15	14	16	15	14	13	14	13		15	15	14	16	15	14	13	14	13		15(15)	15(15)	14(14)	16(16)	15(15)	14(14)	13(13)	14(14)	13(13)		YYY YYY YYY
2011	P30101	Protein disulfide-isomerase A3 (EC 5.3.4.1) (58 kDa glucose-regulated protein) (58 kDa microsomal protein) (p58) (Disulfide isomerase ER-60) (Endoplasmic reticulum resident protein 57) (ER protein 57) (ERp57) (Endoplasmic reticulum resident protein 60) (ER protein 60) (ERp60)	1893760			56782	505		1	P30101	56782	505	Protein disulfide-isomerase A3 (EC 5.3.4.1) (58 kDa glucose-regulated protein) (58 kDa microsomal protein) (p58) (Disulfide isomerase ER-60) (Endoplasmic reticulum resident protein 57) (ER protein 57) (ERp57) (Endoplasmic reticulum resident protein 60) (ER protein 60) (ERp60)			0.000187301		20	19	21	17	22	20	20	22	21		20	19	21	17	22	20	20	22	21		20(20)	19(19)	21(21)	17(17)	22(22)	20(20)	20(20)	22(22)	21(21)		YYY YYY YYY
2832	P62304	Small nuclear ribonucleoprotein E (snRNP-E) (Sm protein E) (Sm-E) (SmE)	1887186			10804	92		1	P62304	10804	92	Small nuclear ribonucleoprotein E (snRNP-E) (Sm protein E) (Sm-E) (SmE)			0.000187301		3	2	3	3	3	2	3	3	3		3	2	3	3	3	2	3	3	3		3(3)	2(2)	3(3)	3(3)	3(3)	2(2)	3(3)	3(3)	3(3)		YYY YYY YYY
3207	Q10588	ADP-ribosyl cyclase/cyclic ADP-ribose hydrolase 2 (EC 3.2.2.6) (ADP-ribosyl cyclase 2) (Bone marrow stromal cell antigen 1) (BST-1) (Cyclic ADP-ribose hydrolase 2) (cADPr hydrolase 2) (CD antigen CD157)	1885363			35724	318		1	Q10588	35724	318	ADP-ribosyl cyclase/cyclic ADP-ribose hydrolase 2 (EC 3.2.2.6) (ADP-ribosyl cyclase 2) (Bone marrow stromal cell antigen 1) (BST-1) (Cyclic ADP-ribose hydrolase 2) (cADPr hydrolase 2) (CD antigen CD157)			0.000187301		8	8	8	8	8	8	7	8	8		8	8	8	8	8	8	7	8	8		8(8)	8(8)	8(8)	8(8)	8(8)	8(8)	7(7)	8(8)	8(8)		YYY YYY YYY
2982	P83110	Serine protease HTRA3 (EC 3.4.21.-) (High-temperature requirement factor A3) (Pregnancy-related serine protease)	1.88136e+06			48608	453		1	P83110	48608	453	Serine protease HTRA3 (EC 3.4.21.-) (High-temperature requirement factor A3) (Pregnancy-related serine protease)			0.000187301		13	13	13	11	12	12	14	13	13		13	13	13	11	12	12	14	13	13		13(13)	13(13)	13(13)	11(11)	12(12)	12(12)	14(14)	13(13)	13(13)		YYY YYY YYY
1994	P29692	Elongation factor 1-delta (EF-1-delta) (Antigen NY-CO-4)	1.8706e+06			31122	281		1	P29692	31122	281	Elongation factor 1-delta (EF-1-delta) (Antigen NY-CO-4)			0.000187301		9	10	9	7	9	9	8	10	9		9	10	9	7	9	9	8	10	9		9(9)	10(10)	9(9)	7(7)	9(9)	9(9)	8(8)	10(10)	9(9)		YYY YYY YYY
1712	P18085	ADP-ribosylation factor 4	1.86797e+06			20511	180		2	P18085;P84085	20511;20530	180;180	ADP-ribosylation factor 4;ADP-ribosylation factor 5			0.000187301		0	0	0	0	0	0	0	0	0		2	2	2	2	2	2	2	2	2		0(2)	0(2)	0(2)	0(2)	0(2)	0(2)	0(2)	0(2)	0(2)		NNN NNN NNN
3141	Q06830	Peroxiredoxin-1 (EC 1.11.1.24) (Natural killer cell-enhancing factor A) (NKEF-A) (Proliferation-associated gene protein) (PAG) (Thioredoxin peroxidase 2) (Thioredoxin-dependent peroxide reductase 2) (Thioredoxin-dependent peroxiredoxin 1)	1.84457e+06			22110	199		2	Q06830;Q13162	22110;30540	199;271	Peroxiredoxin-1 (EC 1.11.1.24) (Natural killer cell-enhancing factor A) (NKEF-A) (Proliferation-associated gene protein) (PAG) (Thioredoxin peroxidase 2) (Thioredoxin-dependent peroxide reductase 2) (Thioredoxin-dependent peroxiredoxin 1);Peroxiredoxin-4 (EC 1.11.1.24) (Antioxidant enzyme AOE372) (AOE37-2) (Peroxiredoxin IV) (Prx-IV) (Thioredoxin peroxidase AO372) (Thioredoxin-dependent peroxide …			0.000187301		0	0	0	0	0	0	0	0	0		3	2	3	3	3	2	3	3	3		0(3)	0(2)	0(3)	0(3)	0(3)	0(2)	0(3)	0(3)	0(3)		NNN NNN NNN
2345	P46778	60S ribosomal protein L21 (Large ribosomal subunit protein eL21)	1843005			18565	160		1	P46778	18565	160	60S ribosomal protein L21 (Large ribosomal subunit protein eL21)			0.000187301		8	7	8	6	7	7	7	8	8		8	7	8	6	7	7	7	8	8		8(8)	7(7)	8(8)	6(6)	7(7)	7(7)	7(7)	8(8)	8(8)		YYY YYY YYY
2193	P36955	Pigment epithelium-derived factor (PEDF) (Cell proliferation-inducing gene 35 protein) (EPC-1) (Serpin F1)	1.84001e+06			46312	418		1	P36955	46312	418	Pigment epithelium-derived factor (PEDF) (Cell proliferation-inducing gene 35 protein) (EPC-1) (Serpin F1)			0.000187301		11	11	9	5	8	10	8	11	10		11	11	9	5	8	10	8	11	10		11(11)	11(11)	9(9)	5(5)	8(8)	10(10)	8(8)	11(11)	10(10)		YYY YYY YYY
2988	P83881	60S ribosomal protein L36a (60S ribosomal protein L44) (Cell growth-inhibiting gene 15 protein) (Cell migration-inducing gene 6 protein) (Large ribosomal subunit protein eL42)	1830924			12441	106		2	P83881;Q969Q0	12441;12469	106;106	60S ribosomal protein L36a (60S ribosomal protein L44) (Cell growth-inhibiting gene 15 protein) (Cell migration-inducing gene 6 protein) (Large ribosomal subunit protein eL42);60S ribosomal protein L36a-like (Large ribosomal subunit protein eL42-like)			0.000187301		0	0	0	0	0	0	0	0	0		3	3	3	3	3	3	3	3	3		0(3)	0(3)	0(3)	0(3)	0(3)	0(3)	0(3)	0(3)	0(3)		NNN NNN NNN
1914	P26196	Probable ATP-dependent RNA helicase DDX6 (EC 3.6.4.13) (ATP-dependent RNA helicase p54) (DEAD box protein 6) (Oncogene RCK)	1.83012e+06			54417	483		1	P26196	54417	483	Probable ATP-dependent RNA helicase DDX6 (EC 3.6.4.13) (ATP-dependent RNA helicase p54) (DEAD box protein 6) (Oncogene RCK)			0.000187301		21	20	20	15	21	18	15	22	23		21	20	20	15	21	18	15	22	23		21(21)	20(20)	20(20)	15(15)	21(21)	18(18)	15(15)	22(22)	23(23)		YYY YYY YYY
1282	P07437	Tubulin beta chain (Tubulin beta-5 chain)	1.82875e+06			49671	444		4	P07437;P68371;Q13885;Q9BVA1	49671;49831;49907;49953	444;445;445;445	Tubulin beta chain (Tubulin beta-5 chain);Tubulin beta-4B chain (Tubulin beta-2 chain) (Tubulin beta-2C chain);Tubulin beta-2A chain (Tubulin beta class IIa);Tubulin beta-2B chain			0.000187301		0	0	0	0	0	0	0	0	0		2	2	1	1	2	1	1	1	2		0(2)	0(2)	0(1)	0(1)	0(2)	0(1)	0(1)	0(1)	0(2)		NNN NNN NNN
2790	P61421	V-type proton ATPase subunit d 1 (V-ATPase subunit d 1) (32 kDa accessory protein) (V-ATPase 40 kDa accessory protein) (V-ATPase AC39 subunit) (p39) (Vacuolar proton pump subunit d 1)	1.81781e+06			40329	351		1	P61421	40329	351	V-type proton ATPase subunit d 1 (V-ATPase subunit d 1) (32 kDa accessory protein) (V-ATPase 40 kDa accessory protein) (V-ATPase AC39 subunit) (p39) (Vacuolar proton pump subunit d 1)			0.000187301		11	11	10	8	10	10	9	10	11		11	11	10	8	10	10	9	10	11		11(11)	11(11)	10(10)	8(8)	10(10)	10(10)	9(9)	10(10)	11(11)		YYY YYY YYY
1252	P06753	Tropomyosin alpha-3 chain (Gamma-tropomyosin) (Tropomyosin-3) (Tropomyosin-5) (hTM5)	1.80303e+06			32950	285		1	P06753	32950	285	Tropomyosin alpha-3 chain (Gamma-tropomyosin) (Tropomyosin-3) (Tropomyosin-5) (hTM5)			0.000187301		5	6	5	4	4	4	3	4	5		5	6	5	4	4	4	3	4	5		5(5)	6(6)	5(5)	4(4)	4(4)	4(4)	3(3)	4(4)	5(5)		YYY YYY YYY
1161	P04350	Tubulin beta-4A chain (Tubulin 5 beta) (Tubulin beta-4 chain)	1.79651e+06			49586	444		6	P04350;P07437;P68371;Q13509;Q13885;Q9BVA1	49586;49671;49831;50433;49907;49953	444;444;445;450;445;445	Tubulin beta-4A chain (Tubulin 5 beta) (Tubulin beta-4 chain);Tubulin beta chain (Tubulin beta-5 chain);Tubulin beta-4B chain (Tubulin beta-2 chain) (Tubulin beta-2C chain);Tubulin beta-3 chain (Tubulin beta-4 chain) (Tubulin beta-III);Tubulin beta-2A chain (Tubulin beta class IIa);Tubulin beta-2B chain			0.00106026		0	0	0	0	0	0	0	0	0		1	1	1	1	1	1	1	1	1		0(1)	0(1)	0(1)	0(1)	0(1)	0(1)	0(1)	0(1)	0(1)		NNN NNN NNN
2994	P84085	ADP-ribosylation factor 5	1.79131e+06			20530	180		1	P84085	20530	180	ADP-ribosylation factor 5			0.000187301		5	5	5	4	5	5	3	5	5		6	6	6	5	6	6	4	6	6		5(6)	5(6)	5(6)	4(5)	5(6)	5(6)	3(4)	5(6)	5(6)		YYY YYY YYY
2431	P49458	Signal recognition particle 9 kDa protein (SRP9)	1.77726e+06			10112	86		1	P49458	10112	86	Signal recognition particle 9 kDa protein (SRP9)			0.000187301		5	6	4	3	4	3	4	5	4		5	6	4	3	4	3	4	5	4		5(5)	6(6)	4(4)	3(3)	4(4)	3(3)	4(4)	5(5)	4(4)		YYY YYY YYY
1317	P07996	Thrombospondin-1 (Glycoprotein G)	1.77604e+06			129383	1170		3	P07996;P35442;P49746	129383;129991;104201	1170;1172;956	Thrombospondin-1 (Glycoprotein G);Thrombospondin-2;Thrombospondin-3			0.000560329		0	0	0	0	0	0	0	0	0		1	1	1	1	1	1	1	1	1		0(1)	0(1)	0(1)	0(1)	0(1)	0(1)	0(1)	0(1)	0(1)		NNN NNN NNN
1229	P05997	Collagen alpha-2(V) chain	1.76992e+06			144910	1499		1	P05997	144910	1499	Collagen alpha-2(V) chain			0.000187301		10	9	10	11	11	13	11	10	10		10	9	10	11	11	13	11	10	10		10(10)	9(9)	10(10)	11(11)	11(11)	13(13)	11(11)	10(10)	10(10)		YYY YYY YYY
1548	P13611	Versican core protein (Chondroitin sulfate proteoglycan core protein 2) (Chondroitin sulfate proteoglycan 2) (Glial hyaluronate-binding protein) (GHAP) (Large fibroblast proteoglycan) (PG-M)	1761366			372820	3396		1	P13611	372820	3396	Versican core protein (Chondroitin sulfate proteoglycan core protein 2) (Chondroitin sulfate proteoglycan 2) (Glial hyaluronate-binding protein) (GHAP) (Large fibroblast proteoglycan) (PG-M)			0.000187301		25	25	23	23	25	21	23	24	23		25	25	23	23	25	21	23	24	23		25(25)	25(25)	23(23)	23(23)	25(25)	21(21)	23(23)	24(24)	23(23)		YYY YYY YYY
2750	P60842	Eukaryotic initiation factor 4A-I (eIF-4A-I) (eIF4A-I) (EC 3.6.4.13) (ATP-dependent RNA helicase eIF4A-1)	1.75667e+06			46154	406		2	P60842;Q14240	46154;46402	406;407	Eukaryotic initiation factor 4A-I (eIF-4A-I) (eIF4A-I) (EC 3.6.4.13) (ATP-dependent RNA helicase eIF4A-1);Eukaryotic initiation factor 4A-II (eIF-4A-II) (eIF4A-II) (EC 3.6.4.13) (ATP-dependent RNA helicase eIF4A-2)			0.000187301		0	0	0	0	0	0	0	0	0		6	6	6	4	6	6	5	6	6		0(6)	0(6)	0(6)	0(4)	0(6)	0(6)	0(5)	0(6)	0(6)		NNN NNN NNN
5007	Q8TCT9	Minor histocompatibility antigen H13 (EC 3.4.23.-) (Intramembrane protease 1) (IMP-1) (IMPAS-1) (hIMP1) (Presenilin-like protein 3) (Signal peptide peptidase)	1.74916e+06			41488	377		1	Q8TCT9	41488	377	Minor histocompatibility antigen H13 (EC 3.4.23.-) (Intramembrane protease 1) (IMP-1) (IMPAS-1) (hIMP1) (Presenilin-like protein 3) (Signal peptide peptidase)			0.000187301		8	7	7	3	6	6	4	7	7		8	7	7	3	6	6	4	7	7		8(8)	7(7)	7(7)	3(3)	6(6)	6(6)	4(4)	7(7)	7(7)		YYY YYY YYY
2803	P61812	Transforming growth factor beta-2 proprotein (Cetermin) (Glioblastoma-derived T-cell suppressor factor) (G-TSF) [Cleaved into: Latency-associated peptide (LAP)	1748165			47748	414		1	P61812	47748	414	Transforming growth factor beta-2 proprotein (Cetermin) (Glioblastoma-derived T-cell suppressor factor) (G-TSF) [Cleaved into: Latency-associated peptide (LAP); Transforming growth factor beta-2 (TGF-beta-2)]			0.000187301		10	9	7	9	9	10	10	8	8		10	9	7	9	9	10	10	8	8		10(10)	9(9)	7(7)	9(9)	9(9)	10(10)	10(10)	8(8)	8(8)		YYY YYY YYY
1316	P07996	Thrombospondin-1 (Glycoprotein G)	1.72639e+06			129383	1170		2	P07996;P35442	129383;129991	1170;1172	Thrombospondin-1 (Glycoprotein G);Thrombospondin-2			0.000187301		0	0	0	0	0	0	0	0	0		3	3	3	3	3	3	3	3	3		0(3)	0(3)	0(3)	0(3)	0(3)	0(3)	0(3)	0(3)	0(3)		NNN NNN NNN
2863	P62854	40S ribosomal protein S26 (Small ribosomal subunit protein eS26)	1.70429e+06			13015	115		1	P62854	13015	115	40S ribosomal protein S26 (Small ribosomal subunit protein eS26)			0.000187301		1	1	1	1	1	1	1	1	1		4	4	3	3	4	3	4	4	3		1(4)	1(4)	1(3)	1(3)	1(4)	1(3)	1(4)	1(4)	1(3)		NNN NNN NNN
5776	Q9BQ48	39S ribosomal protein L34, mitochondrial (L34mt) (MRP-L34) (Mitochondrial large ribosomal subunit protein bL34m)	1691110			10165	92		1	Q9BQ48	10165	92	39S ribosomal protein L34, mitochondrial (L34mt) (MRP-L34) (Mitochondrial large ribosomal subunit protein bL34m)			0.000187301		2	2	2	2	2	2	2	2	2		2	2	2	2	2	2	2	2	2		2(2)	2(2)	2(2)	2(2)	2(2)	2(2)	2(2)	2(2)	2(2)		YYY YYY YYY
3375	Q13509	Tubulin beta-3 chain (Tubulin beta-4 chain) (Tubulin beta-III)	1.68759e+06			50433	450		2	Q13509;Q9BUF5	50433;49857	450;446	Tubulin beta-3 chain (Tubulin beta-4 chain) (Tubulin beta-III);Tubulin beta-6 chain (Tubulin beta class V)			0.000187301		0	0	0	0	0	0	0	0	0		3	3	3	3	3	3	3	3	3		0(3)	0(3)	0(3)	0(3)	0(3)	0(3)	0(3)	0(3)	0(3)		NNN NNN NNN
4353	Q7KZF4	Staphylococcal nuclease domain-containing protein 1 (EC 3.1.31.1) (100 kDa coactivator) (EBNA2 coactivator p100) (Tudor domain-containing protein 11) (p100 co-activator)	1.68666e+06			101997	910		1	Q7KZF4	101997	910	Staphylococcal nuclease domain-containing protein 1 (EC 3.1.31.1) (100 kDa coactivator) (EBNA2 coactivator p100) (Tudor domain-containing protein 11) (p100 co-activator)			0.000187301		41	40	38	31	38	38	33	40	39		41	40	38	31	38	38	33	40	39		41(41)	40(40)	38(38)	31(31)	38(38)	38(38)	33(33)	40(40)	39(39)		YYY YYY YYY
2072	P32119	Peroxiredoxin-2 (EC 1.11.1.24) (Natural killer cell-enhancing factor B) (NKEF-B) (PRP) (Thiol-specific antioxidant protein) (TSA) (Thioredoxin peroxidase 1) (Thioredoxin-dependent peroxide reductase 1) (Thioredoxin-dependent peroxiredoxin 2)	1.68659e+06			21892	198		2	P32119;Q06830	21892;22110	198;199	Peroxiredoxin-2 (EC 1.11.1.24) (Natural killer cell-enhancing factor B) (NKEF-B) (PRP) (Thiol-specific antioxidant protein) (TSA) (Thioredoxin peroxidase 1) (Thioredoxin-dependent peroxide reductase 1) (Thioredoxin-dependent peroxiredoxin 2);Peroxiredoxin-1 (EC 1.11.1.24) (Natural killer cell-enhancing factor A) (NKEF-A) (Proliferation-associated gene protein) (PAG) (Thioredoxin peroxidase 2) (Th…			0.000727008		0	0	0	0	0	0	0	0	0		1	1	1	1	1	1	1	1	1		0(1)	0(1)	0(1)	0(1)	0(1)	0(1)	0(1)	0(1)	0(1)		NNN NNN NNN
3676	Q15366	Poly(rC)-binding protein 2 (Alpha-CP2) (Heterogeneous nuclear ribonucleoprotein E2) (hnRNP E2)	1.68481e+06			38580	365		1	Q15366	38580	365	Poly(rC)-binding protein 2 (Alpha-CP2) (Heterogeneous nuclear ribonucleoprotein E2) (hnRNP E2)			0.000187301		8	8	7	6	8	8	8	8	8		8	8	7	6	8	8	8	8	8		8(8)	8(8)	7(7)	6(6)	8(8)	8(8)	8(8)	8(8)	8(8)		YYY YYY YYY
643	O75390	Citrate synthase, mitochondrial (EC 2.3.3.1) (Citrate (Si)-synthase)	1.67824e+06			51712	466		1	O75390	51712	466	Citrate synthase, mitochondrial (EC 2.3.3.1) (Citrate (Si)-synthase)			0.000187301		13	12	12	8	12	13	9	13	13		13	12	12	8	12	13	9	13	13		13(13)	12(12)	12(12)	8(8)	12(12)	13(13)	9(9)	13(13)	13(13)		YYY YYY YYY
4652	Q8IX30	Signal peptide, CUB and EGF-like domain-containing protein 3	1.66642e+06			109282	993		1	Q8IX30	109282	993	Signal peptide, CUB and EGF-like domain-containing protein 3			0.000187301		26	24	25	23	22	22	27	27	24		27	25	26	24	23	23	28	28	25		26(27)	24(25)	25(26)	23(24)	22(23)	22(23)	27(28)	27(28)	24(25)		YYY YYY YYY
3061	Q01995	Transgelin (22 kDa actin-binding protein) (Protein WS3-10) (Smooth muscle protein 22-alpha) (SM22-alpha)	1.66221e+06			22611	201		1	Q01995	22611	201	Transgelin (22 kDa actin-binding protein) (Protein WS3-10) (Smooth muscle protein 22-alpha) (SM22-alpha)			0.000187301		15	16	14	15	16	16	15	16	15		15	16	14	15	16	16	15	16	15		15(15)	16(16)	14(14)	15(15)	16(16)	16(16)	15(15)	16(16)	15(15)		YYY YYY YYY
1312	P07951	Tropomyosin beta chain (Beta-tropomyosin) (Tropomyosin-2)	1.65173e+06			32851	284		2	P07951;P09493	32851;32709	284;284	Tropomyosin beta chain (Beta-tropomyosin) (Tropomyosin-2);Tropomyosin alpha-1 chain (Alpha-tropomyosin) (Tropomyosin-1)			0.000187301		0	0	0	0	0	0	0	0	0		2	2	2	2	2	2	1	2	2		0(2)	0(2)	0(2)	0(2)	0(2)	0(2)	0(1)	0(2)	0(2)		NNN NNN NNN
1416	P0CG39	POTE ankyrin domain family member J	1.63411e+06			117390	1038		2	P0CG39;Q9BYX7	117390;42016	1038;375	POTE ankyrin domain family member J;Putative beta-actin-like protein 3 (Kappa-actin) (POTE ankyrin domain family member K)			0.0018276		0	0	0	0	0	0	0	0	0		1	1	1	1	1	1	1	1	1		0(1)	0(1)	0(1)	0(1)	0(1)	0(1)	0(1)	0(1)	0(1)		NNN NNN NNN
976	P00338	L-lactate dehydrogenase A chain (LDH-A) (EC 1.1.1.27) (Cell proliferation-inducing gene 19 protein) (LDH muscle subunit) (LDH-M) (Renal carcinoma antigen NY-REN-59)	1.63254e+06			36689	332		2	P00338;P07195	36689;36638	332;334	L-lactate dehydrogenase A chain (LDH-A) (EC 1.1.1.27) (Cell proliferation-inducing gene 19 protein) (LDH muscle subunit) (LDH-M) (Renal carcinoma antigen NY-REN-59);L-lactate dehydrogenase B chain (LDH-B) (EC 1.1.1.27) (LDH heart subunit) (LDH-H) (Renal carcinoma antigen NY-REN-46)			0.000560329		0	0	0	0	0	0	0	0	0		1	1	1	1	1	1	1	1	1		0(1)	0(1)	0(1)	0(1)	0(1)	0(1)	0(1)	0(1)	0(1)		NNN NNN NNN
1015	P01008	Antithrombin-III (ATIII) (Serpin C1)	1.6263e+06			52602	464		1	P01008	52602	464	Antithrombin-III (ATIII) (Serpin C1)			0.000187301		6	7	7	6	8	7	7	8	8		6	7	7	6	8	7	7	8	8		6(6)	7(7)	7(7)	6(6)	8(8)	7(7)	7(7)	8(8)	8(8)		YYY YYY YYY
6261	Q9H853	Putative tubulin-like protein alpha-4B (EC 3.6.5.-) (Alpha-tubulin 4B)	1.60988e+06			27551	241		1	Q9H853	27551	241	Putative tubulin-like protein alpha-4B (EC 3.6.5.-) (Alpha-tubulin 4B)			0.000187301		1	1	1	1	1	1	1	1	1		1	1	1	1	1	1	1	1	1		1(1)	1(1)	1(1)	1(1)	1(1)	1(1)	1(1)	1(1)	1(1)		NNN NNN NNN
646	O75396	Vesicle-trafficking protein SEC22b (ER-Golgi SNARE of 24 kDa) (ERS-24) (ERS24) (SEC22 vesicle-trafficking protein homolog B) (SEC22 vesicle-trafficking protein-like 1)	1.59508e+06			24741	215		1	O75396	24741	215	Vesicle-trafficking protein SEC22b (ER-Golgi SNARE of 24 kDa) (ERS-24) (ERS24) (SEC22 vesicle-trafficking protein homolog B) (SEC22 vesicle-trafficking protein-like 1)			0.000187301		7	7	7	4	6	7	6	7	7		7	7	7	4	6	7	6	7	7		7(7)	7(7)	7(7)	4(4)	6(6)	7(7)	6(6)	7(7)	7(7)		YYY YYY YYY
1140	P04114	Apolipoprotein B-100 (Apo B-100) [Cleaved into: Apolipoprotein B-48 (Apo B-48)]	1590087			515605	4563		1	P04114	515605	4563	Apolipoprotein B-100 (Apo B-100) [Cleaved into: Apolipoprotein B-48 (Apo B-48)]			0.000187301		10	11	9	8	10	10	11	11	11		10	11	9	8	10	10	11	11	11		10(10)	11(11)	9(9)	8(8)	10(10)	10(10)	11(11)	11(11)	11(11)		YYY YYY YYY
2372	P48047	ATP synthase subunit O, mitochondrial (ATP synthase peripheral stalk subunit OSCP) (Oligomycin sensitivity conferral protein) (OSCP)	1.58839e+06			23277	213		1	P48047	23277	213	ATP synthase subunit O, mitochondrial (ATP synthase peripheral stalk subunit OSCP) (Oligomycin sensitivity conferral protein) (OSCP)			0.000187301		8	9	6	5	6	7	6	6	7		8	9	6	5	6	7	6	6	7		8(8)	9(9)	6(6)	5(5)	6(6)	7(7)	6(6)	6(6)	7(7)		YYY YYY YYY
2152	P35580	Myosin-10 (Cellular myosin heavy chain, type B) (Myosin heavy chain 10) (Myosin heavy chain, non-muscle IIb) (Non-muscle myosin heavy chain B) (NMMHC-B) (Non-muscle myosin heavy chain IIb) (NMMHC II-b) (NMMHC-IIB)	1.58511e+06			228999	1976		2	P35580;Q7Z406	228999;227871	1976;1995	Myosin-10 (Cellular myosin heavy chain, type B) (Myosin heavy chain 10) (Myosin heavy chain, non-muscle IIb) (Non-muscle myosin heavy chain B) (NMMHC-B) (Non-muscle myosin heavy chain IIb) (NMMHC II-b) (NMMHC-IIB);Myosin-14 (Myosin heavy chain 14) (Myosin heavy chain, non-muscle IIc) (Non-muscle myosin heavy chain IIc) (NMHC II-C)			0.000187301		0	0	0	0	0	0	0	0	0		1	2	2	2	2	2	1	2	2		0(1)	0(2)	0(2)	0(2)	0(2)	0(2)	0(1)	0(2)	0(2)		NNN NNN NNN
2227	P39656	Dolichyl-diphosphooligosaccharide--protein glycosyltransferase 48 kDa subunit (DDOST 48 kDa subunit) (Oligosaccharyl transferase 48 kDa subunit)	1.5643e+06			50801	456		1	P39656	50801	456	Dolichyl-diphosphooligosaccharide--protein glycosyltransferase 48 kDa subunit (DDOST 48 kDa subunit) (Oligosaccharyl transferase 48 kDa subunit)			0.000187301		14	14	11	10	10	11	11	12	12		14	14	11	10	10	11	11	12	12		14(14)	14(14)	11(11)	10(10)	10(10)	11(11)	11(11)	12(12)	12(12)		YYY YYY YYY
3005	P98095	Fibulin-2 (FIBL-2)	1.56e+06			126573	1184		1	P98095	126573	1184	Fibulin-2 (FIBL-2)			0.000187301		23	26	22	16	23	26	24	26	27		23	26	22	16	23	26	24	26	27		23(23)	26(26)	22(22)	16(16)	23(23)	26(26)	24(24)	26(26)	27(27)		YYY YYY YYY
1460	P11021	Endoplasmic reticulum chaperone BiP (EC 3.6.4.10) (78 kDa glucose-regulated protein) (GRP-78) (Binding-immunoglobulin protein) (BiP) (Heat shock protein 70 family protein 5) (HSP70 family protein 5) (Heat shock protein family A member 5) (Immunoglobulin heavy chain-binding protein)	1556436			72333	654		1	P11021	72333	654	Endoplasmic reticulum chaperone BiP (EC 3.6.4.10) (78 kDa glucose-regulated protein) (GRP-78) (Binding-immunoglobulin protein) (BiP) (Heat shock protein 70 family protein 5) (HSP70 family protein 5) (Heat shock protein family A member 5) (Immunoglobulin heavy chain-binding protein)			0.000187301		25	25	23	20	23	25	25	25	24		25	25	23	20	23	25	25	25	24		25(25)	25(25)	23(23)	20(20)	23(23)	25(25)	25(25)	25(25)	24(24)		YYY YYY YYY
123	O00425	Insulin-like growth factor 2 mRNA-binding protein 3 (IGF2 mRNA-binding protein 3) (IMP-3) (IGF-II mRNA-binding protein 3) (KH domain-containing protein overexpressed in cancer) (hKOC) (VICKZ family member 3)	1.55049e+06			63705	579		3	O00425;Q9NZI8;Q9Y6M1	63705;63481;66121	579;577;599	Insulin-like growth factor 2 mRNA-binding protein 3 (IGF2 mRNA-binding protein 3) (IMP-3) (IGF-II mRNA-binding protein 3) (KH domain-containing protein overexpressed in cancer) (hKOC) (VICKZ family member 3);Insulin-like growth factor 2 mRNA-binding protein 1 (IGF2 mRNA-binding protein 1) (IMP-1) (IMP1) (Coding region determinant-binding protein) (CRD-BP) (IGF-II mRNA-binding protein 1) (VICKZ fa…			0.00171262		0	0	0	0	0	0	0	0	0		1	1	1	1	1	1	1	1	1		0(1)	0(1)	0(1)	0(1)	0(1)	0(1)	0(1)	0(1)	0(1)		NNN NNN NNN
3689	Q15417	Calponin-3 (Calponin, acidic isoform)	1.54646e+06			36414	329		1	Q15417	36414	329	Calponin-3 (Calponin, acidic isoform)			0.000187301		8	9	7	7	9	9	5	6	5		8	9	7	7	9	9	5	6	5		8(8)	9(9)	7(7)	7(7)	9(9)	9(9)	5(5)	6(6)	5(5)		YYY YYY YYY
997	P00734	Prothrombin (EC 3.4.21.5) (Coagulation factor II) [Cleaved into: Activation peptide fragment 1	1.54126e+06			70037	622		1	P00734	70037	622	Prothrombin (EC 3.4.21.5) (Coagulation factor II) [Cleaved into: Activation peptide fragment 1; Activation peptide fragment 2; Thrombin light chain; Thrombin heavy chain]			0.000187301		7	7	7	6	7	6	6	7	7		7	7	7	6	7	6	6	7	7		7(7)	7(7)	7(7)	6(6)	7(7)	6(6)	6(6)	7(7)	7(7)		YYY YYY YYY
4131	Q6AI08	HEAT repeat-containing protein 6 (Amplified in breast cancer protein 1)	1536367			128781	1181		1	Q6AI08	128781	1181	HEAT repeat-containing protein 6 (Amplified in breast cancer protein 1)			0.000187301		4	2	4	2	2	5	4	5	4		4	2	4	2	2	5	4	5	4		4(4)	2(2)	4(4)	2(2)	2(2)	5(5)	4(4)	5(5)	4(4)		YYY YYY YYY
5075	Q8WUJ3	Cell migration-inducing and hyaluronan-binding protein (EC 3.2.1.35)	1.53634e+06			152998	1361		1	Q8WUJ3	152998	1361	Cell migration-inducing and hyaluronan-binding protein (EC 3.2.1.35)			0.000187301		42	37	38	41	41	48	48	46	43		42	37	38	41	41	48	48	46	43		42(42)	37(37)	38(38)	41(41)	41(41)	48(48)	48(48)	46(46)	43(43)		YYY YYY YYY
251	O14979	Heterogeneous nuclear ribonucleoprotein D-like (hnRNP D-like) (hnRNP DL) (AU-rich element RNA-binding factor) (JKT41-binding protein) (Protein laAUF1)	1.53518e+06			46438	420		2	O14979;Q14103	46438;38434	420;355	Heterogeneous nuclear ribonucleoprotein D-like (hnRNP D-like) (hnRNP DL) (AU-rich element RNA-binding factor) (JKT41-binding protein) (Protein laAUF1);Heterogeneous nuclear ribonucleoprotein D0 (hnRNP D0) (AU-rich element RNA-binding protein 1)			0.000560329		0	0	0	0	0	0	0	0	0		1	1	1	1	1	1	1	1	1		0(1)	0(1)	0(1)	0(1)	0(1)	0(1)	0(1)	0(1)	0(1)		NNN NNN NNN
2796	P61604	10 kDa heat shock protein, mitochondrial (Hsp10) (10 kDa chaperonin) (Chaperonin 10) (CPN10) (Early-pregnancy factor) (EPF)	1.53146e+06			10932	102		1	P61604	10932	102	10 kDa heat shock protein, mitochondrial (Hsp10) (10 kDa chaperonin) (Chaperonin 10) (CPN10) (Early-pregnancy factor) (EPF)			0.000187301		7	7	6	2	5	7	6	6	5		7	7	6	2	5	7	6	6	5		7(7)	7(7)	6(6)	2(2)	5(5)	7(7)	6(6)	6(6)	5(5)		YYY YYY YYY
7140	Q9Y265	RuvB-like 1 (EC 3.6.4.12) (49 kDa TATA box-binding protein-interacting protein) (49 kDa TBP-interacting protein) (54 kDa erythrocyte cytosolic protein) (ECP-54) (INO80 complex subunit H) (Nuclear matrix protein 238) (NMP 238) (Pontin 52) (TIP49a) (TIP60-associated protein 54-alpha) (TAP54-alpha)	1.53046e+06			50228	456		1	Q9Y265	50228	456	RuvB-like 1 (EC 3.6.4.12) (49 kDa TATA box-binding protein-interacting protein) (49 kDa TBP-interacting protein) (54 kDa erythrocyte cytosolic protein) (ECP-54) (INO80 complex subunit H) (Nuclear matrix protein 238) (NMP 238) (Pontin 52) (TIP49a) (TIP60-associated protein 54-alpha) (TAP54-alpha)			0.000187301		18	18	18	16	18	18	16	18	18		18	18	18	16	18	18	16	18	18		18(18)	18(18)	18(18)	16(16)	18(18)	18(18)	16(16)	18(18)	18(18)		YYY YYY YYY
3057	Q01844	RNA-binding protein EWS (EWS oncogene) (Ewing sarcoma breakpoint region 1 protein)	1.52304e+06			68478	656		1	Q01844	68478	656	RNA-binding protein EWS (EWS oncogene) (Ewing sarcoma breakpoint region 1 protein)			0.000187301		4	5	5	3	4	4	4	5	5		4	5	5	3	4	4	4	5	5		4(4)	5(5)	5(5)	3(3)	4(4)	4(4)	4(4)	5(5)	5(5)		YYY YYY YYY
4602	Q8IV32	Coiled-coil domain-containing protein 71	1.51846e+06			49648	467		1	Q8IV32	49648	467	Coiled-coil domain-containing protein 71			0.000187301		4	3	5	1	1	4	3	3	5		4	3	5	1	1	4	3	3	5		4(4)	3(3)	5(5)	1(1)	1(1)	4(4)	3(3)	3(3)	5(5)		YYY NNY YYY
2137	P35556	Fibrillin-2 [Cleaved into: Placensin]	1516482			314775	2912		1	P35556	314775	2912	Fibrillin-2 [Cleaved into: Placensin]			0.000187301		62	67	66	53	58	76	66	74	78		62	67	66	53	58	76	66	74	78		62(62)	67(67)	66(66)	53(53)	58(58)	76(76)	66(66)	74(74)	78(78)		YYY YYY YYY
1387	P09486	SPARC (Basement-membrane protein 40) (BM-40) (Osteonectin) (ON) (Secreted protein acidic and rich in cysteine)	1.51505e+06			34632	303		1	P09486	34632	303	SPARC (Basement-membrane protein 40) (BM-40) (Osteonectin) (ON) (Secreted protein acidic and rich in cysteine)			0.000187301		10	9	10	10	10	9	7	10	10		10	9	10	10	10	9	7	10	10		10(10)	9(9)	10(10)	10(10)	10(10)	9(9)	7(7)	10(10)	10(10)		YYY YYY YYY
3571	Q14767	Latent-transforming growth factor beta-binding protein 2 (LTBP-2)	1.51352e+06			195052	1821		1	Q14767	195052	1821	Latent-transforming growth factor beta-binding protein 2 (LTBP-2)			0.000187301		38	38	37	31	33	35	23	32	32		38	38	37	31	33	35	23	32	32		38(38)	38(38)	37(37)	31(31)	33(33)	35(35)	23(23)	32(32)	32(32)		YYY YYY YYY
2069	P31949	Protein S100-A11 (Calgizzarin) (Metastatic lymph node gene 70 protein) (MLN 70) (Protein S100-C) (S100 calcium-binding protein A11) [Cleaved into: Protein S100-A11, N-terminally processed]	1.50809e+06			11740	105		1	P31949	11740	105	Protein S100-A11 (Calgizzarin) (Metastatic lymph node gene 70 protein) (MLN 70) (Protein S100-C) (S100 calcium-binding protein A11) [Cleaved into: Protein S100-A11, N-terminally processed]			0.000187301		4	3	4	4	4	4	4	4	4		4	3	4	4	4	4	4	4	4		4(4)	3(3)	4(4)	4(4)	4(4)	4(4)	4(4)	4(4)	4(4)		YYY YYY YYY
2902	P63244	Receptor of activated protein C kinase 1 (Cell proliferation-inducing gene 21 protein) (Guanine nucleotide-binding protein subunit beta-2-like 1) (Guanine nucleotide-binding protein subunit beta-like protein 12.3) (Human lung cancer oncogene 7 protein) (HLC-7) (Receptor for activated C kinase) (Small ribosomal subunit protein RACK1) [Cleaved into: Receptor of activated protein C kinase 1, N-termi…	1.50729e+06			35077	317		1	P63244	35077	317	Receptor of activated protein C kinase 1 (Cell proliferation-inducing gene 21 protein) (Guanine nucleotide-binding protein subunit beta-2-like 1) (Guanine nucleotide-binding protein subunit beta-like protein 12.3) (Human lung cancer oncogene 7 protein) (HLC-7) (Receptor for activated C kinase) (Small ribosomal subunit protein RACK1) [Cleaved into: Receptor of activated protein C kinase 1, N-termi…			0.000187301		15	15	15	11	15	16	17	17	16		15	15	15	11	15	16	17	17	16		15(15)	15(15)	15(15)	11(11)	15(15)	16(16)	17(17)	17(17)	16(16)		YYY YYY YYY
2598	P53007	Tricarboxylate transport protein, mitochondrial (Citrate transport protein) (CTP) (Mitochondrial citrate carrier) (CIC) (Solute carrier family 25 member 1) (Tricarboxylate carrier protein)	1.50092e+06			34013	311		1	P53007	34013	311	Tricarboxylate transport protein, mitochondrial (Citrate transport protein) (CTP) (Mitochondrial citrate carrier) (CIC) (Solute carrier family 25 member 1) (Tricarboxylate carrier protein)			0.000187301		10	9	9	9	9	9	10	10	10		10	9	9	9	9	9	10	10	10		10(10)	9(9)	9(9)	9(9)	9(9)	9(9)	10(10)	10(10)	10(10)		YYY YYY YYY
2825	P62258	14-3-3 protein epsilon (14-3-3E)	1.49896e+06			29174	255		1	P62258	29174	255	14-3-3 protein epsilon (14-3-3E)			0.000187301		9	10	7	6	9	9	9	10	9		9	10	7	6	9	9	9	10	9		9(9)	10(10)	7(7)	6(6)	9(9)	9(9)	9(9)	10(10)	9(9)		YYY YYY YYY
6206	Q9H4M9	EH domain-containing protein 1 (PAST homolog 1) (hPAST1) (Testilin)	1.49889e+06			60627	534		3	Q9H4M9;Q9NZN3;Q9NZN4	60627;60887;61161	534;535;543	EH domain-containing protein 1 (PAST homolog 1) (hPAST1) (Testilin);EH domain-containing protein 3 (PAST homolog 3);EH domain-containing protein 2 (PAST homolog 2)			0.000727008		0	0	0	0	0	0	0	0	0		1	1	1	1	1	1	1	1	1		0(1)	0(1)	0(1)	0(1)	0(1)	0(1)	0(1)	0(1)	0(1)		NNN NNN NNN
503	O60361	Putative nucleoside diphosphate kinase (NDK) (NDP kinase) (EC 2.7.4.6)	1.4978e+06			15529	137		3	O60361;P15531;P22392	15529;17149;17298	137;152;152	Putative nucleoside diphosphate kinase (NDK) (NDP kinase) (EC 2.7.4.6);Nucleoside diphosphate kinase A (NDK A) (NDP kinase A) (EC 2.7.4.6) (Granzyme A-activated DNase) (GAAD) (Metastasis inhibition factor nm23) (NM23-H1) (Tumor metastatic process-associated protein);Nucleoside diphosphate kinase B (NDK B) (NDP kinase B) (EC 2.7.4.6) (C-myc purine-binding transcription factor PUF) (Histidine prote…			0.000187301		0	0	0	0	0	0	0	0	0		3	3	3	1	3	3	3	3	3		0(3)	0(3)	0(3)	0(1)	0(3)	0(3)	0(3)	0(3)	0(3)		NNN NNN NNN
4764	Q8N4C6	Ninein (hNinein) (Glycogen synthase kinase 3 beta-interacting protein) (GSK3B-interacting protein)	1.49612e+06			243249	2090		1	Q8N4C6	243249	2090	Ninein (hNinein) (Glycogen synthase kinase 3 beta-interacting protein) (GSK3B-interacting protein)			0.000187301		7	13	17	3	5	6	2	16	15		7	13	17	3	5	6	2	16	15		7(7)	13(13)	17(17)	3(3)	5(5)	6(6)	2(2)	16(16)	15(15)		YYY YYY YYY
2780	P61224	Ras-related protein Rap-1b (EC 3.6.5.2) (GTP-binding protein smg p21B)	1.49473e+06			20825	184		2	P61224;P62834	20825;20987	184;184	Ras-related protein Rap-1b (EC 3.6.5.2) (GTP-binding protein smg p21B);Ras-related protein Rap-1A (EC 3.6.5.2) (C21KG) (G-22K) (GTP-binding protein smg p21A) (Ras-related protein Krev-1)			0.000187301		0	0	0	0	0	0	0	0	0		6	6	4	4	3	3	4	5	6		0(6)	0(6)	0(4)	0(4)	0(3)	0(3)	0(4)	0(5)	0(6)		NNN NNN NNN
1918	P26368	Splicing factor U2AF 65 kDa subunit (U2 auxiliary factor 65 kDa subunit) (hU2AF(65)) (hU2AF65) (U2 snRNP auxiliary factor large subunit)	1.48802e+06			53501	475		1	P26368	53501	475	Splicing factor U2AF 65 kDa subunit (U2 auxiliary factor 65 kDa subunit) (hU2AF(65)) (hU2AF65) (U2 snRNP auxiliary factor large subunit)			0.000187301		8	8	7	5	6	8	8	6	8		8	8	7	5	6	8	8	6	8		8(8)	8(8)	7(7)	5(5)	6(6)	8(8)	8(8)	6(6)	8(8)		YYY YYY YYY
1518	P12235	ADP/ATP translocase 1 (ADP,ATP carrier protein 1) (ADP,ATP carrier protein, heart/skeletal muscle isoform T1) (Adenine nucleotide translocator 1) (ANT 1) (Solute carrier family 25 member 4)	1.4846e+06			33064	298		2	P12235;P12236	33064;32866	298;298	ADP/ATP translocase 1 (ADP,ATP carrier protein 1) (ADP,ATP carrier protein, heart/skeletal muscle isoform T1) (Adenine nucleotide translocator 1) (ANT 1) (Solute carrier family 25 member 4);ADP/ATP translocase 3 (ADP,ATP carrier protein 3) (ADP,ATP carrier protein, isoform T2) (ANT 2) (Adenine nucleotide translocator 3) (ANT 3) (Solute carrier family 25 member 6) [Cleaved into: ADP/ATP translocas…			0.000187301		0	0	0	0	0	0	0	0	0		3	2	3	2	2	2	3	3	3		0(3)	0(2)	0(3)	0(2)	0(2)	0(2)	0(3)	0(3)	0(3)		NNN NNN NNN
3499	Q14254	Flotillin-2 (Epidermal surface antigen) (ESA) (Membrane component chromosome 17 surface marker 1)	1.48331e+06			47064	428		1	Q14254	47064	428	Flotillin-2 (Epidermal surface antigen) (ESA) (Membrane component chromosome 17 surface marker 1)			0.000187301		23	24	21	19	22	21	16	23	24		23	24	21	19	22	21	16	23	24		23(23)	24(24)	21(21)	19(19)	22(22)	21(21)	16(16)	23(23)	24(24)		YYY YYY YYY
2455	P49755	Transmembrane emp24 domain-containing protein 10 (Protein TMED10) (21 kDa transmembrane-trafficking protein) (S31I125) (S31III125) (Tmp-21-I) (Transmembrane protein Tmp21) (p23) (p24 family protein delta-1) (p24delta1) (p24delta)	1.48095e+06			24976	219		1	P49755	24976	219	Transmembrane emp24 domain-containing protein 10 (Protein TMED10) (21 kDa transmembrane-trafficking protein) (S31I125) (S31III125) (Tmp-21-I) (Transmembrane protein Tmp21) (p23) (p24 family protein delta-1) (p24delta1) (p24delta)			0.000187301		6	6	6	6	5	5	5	6	6		6	6	6	6	5	5	5	6	6		6(6)	6(6)	6(6)	6(6)	5(5)	5(5)	5(5)	6(6)	6(6)		YYY YYY YYY
3088	Q03135	Caveolin-1	1473931			20472	178		1	Q03135	20472	178	Caveolin-1			0.000187301		8	8	8	7	7	8	8	8	8		9	9	9	8	8	9	9	9	9		8(9)	8(9)	8(9)	7(8)	7(8)	8(9)	8(9)	8(9)	8(9)		YYY YYY YYY
2286	P42677	40S ribosomal protein S27 (Metallopan-stimulin 1) (MPS-1) (Small ribosomal subunit protein eS27)	1.47279e+06			9461	84		2	P42677;Q71UM5	9461;9477	84;84	40S ribosomal protein S27 (Metallopan-stimulin 1) (MPS-1) (Small ribosomal subunit protein eS27);40S ribosomal protein S27-like (Small ribosomal subunit protein eS27-like)			0.000187301		0	0	0	0	0	0	0	0	0		2	2	2	2	2	2	2	2	2		0(2)	0(2)	0(2)	0(2)	0(2)	0(2)	0(2)	0(2)	0(2)		NNN NNN NNN
2187	P36873	Serine/threonine-protein phosphatase PP1-gamma catalytic subunit (PP-1G) (EC 3.1.3.16) (Protein phosphatase 1C catalytic subunit)	1.47052e+06			36984	323		3	P36873;P62136;P62140	36984;37512;37187	323;330;327	Serine/threonine-protein phosphatase PP1-gamma catalytic subunit (PP-1G) (EC 3.1.3.16) (Protein phosphatase 1C catalytic subunit);Serine/threonine-protein phosphatase PP1-alpha catalytic subunit (PP-1A) (EC 3.1.3.16);Serine/threonine-protein phosphatase PP1-beta catalytic subunit (PP-1B) (PPP1CD) (EC 3.1.3.16) (EC 3.1.3.53)			0.000187301		0	0	0	0	0	0	0	0	0		11	10	10	9	11	10	10	11	11		0(11)	0(10)	0(10)	0(9)	0(11)	0(10)	0(10)	0(11)	0(11)		NNN NNN NNN
3473	Q14161	ARF GTPase-activating protein GIT2 (ARF GAP GIT2) (Cool-interacting tyrosine-phosphorylated protein 2) (CAT-2) (CAT2) (G protein-coupled receptor kinase-interactor 2) (GRK-interacting protein 2)	1467347			84543	759		2	Q14161;Q9Y2X7	84543;84341	759;761	ARF GTPase-activating protein GIT2 (ARF GAP GIT2) (Cool-interacting tyrosine-phosphorylated protein 2) (CAT-2) (CAT2) (G protein-coupled receptor kinase-interactor 2) (GRK-interacting protein 2);ARF GTPase-activating protein GIT1 (ARF GAP GIT1) (Cool-associated and tyrosine-phosphorylated protein 1) (CAT-1) (CAT1) (G protein-coupled receptor kinase-interactor 1) (GRK-interacting protein 1) (p95-A…			0.000187301		0	0	0	0	0	0	0	0	0		2	2	2	1	1	1	2	2	2		0(2)	0(2)	0(2)	0(1)	0(1)	0(1)	0(2)	0(2)	0(2)		NNN NNN NNN
1943	P27635	60S ribosomal protein L10 (Laminin receptor homolog) (Large ribosomal subunit protein uL16) (Protein QM) (Ribosomal protein L10) (Tumor suppressor QM)	1.45972e+06			24577	214		1	P27635	24577	214	60S ribosomal protein L10 (Laminin receptor homolog) (Large ribosomal subunit protein uL16) (Protein QM) (Ribosomal protein L10) (Tumor suppressor QM)			0.000187301		4	4	4	4	4	4	4	4	4		8	8	8	8	8	8	8	8	8		4(8)	4(8)	4(8)	4(8)	4(8)	4(8)	4(8)	4(8)	4(8)		YYY YYY YYY
6784	Q9P2E9	Ribosome-binding protein 1 (180 kDa ribosome receptor homolog) (RRp) (ES/130-related protein) (Ribosome receptor protein)	1.4545e+06			152456	1410		1	Q9P2E9	152456	1410	Ribosome-binding protein 1 (180 kDa ribosome receptor homolog) (RRp) (ES/130-related protein) (Ribosome receptor protein)			0.000187301		49	49	48	40	43	45	41	48	47		49	49	48	40	43	45	41	48	47		49(49)	49(49)	48(48)	40(40)	43(43)	45(45)	41(41)	48(48)	47(47)		YYY YYY YYY
1321	P08133	Annexin A6 (67 kDa calelectrin) (Annexin VI) (Annexin-6) (Calphobindin-II) (CPB-II) (Chromobindin-20) (Lipocortin VI) (Protein III) (p68) (p70)	1.45279e+06			75873	673		1	P08133	75873	673	Annexin A6 (67 kDa calelectrin) (Annexin VI) (Annexin-6) (Calphobindin-II) (CPB-II) (Chromobindin-20) (Lipocortin VI) (Protein III) (p68) (p70)			0.000187301		30	30	28	24	29	29	23	30	29		30	30	28	24	29	29	23	30	29		30(30)	30(30)	28(28)	24(24)	29(29)	29(29)	23(23)	30(30)	29(29)		YYY YYY YYY
1458	P10915	Hyaluronan and proteoglycan link protein 1 (Cartilage-linking protein 1) (Cartilage-link protein) (Proteoglycan link protein)	1.45082e+06			40166	354		1	P10915	40166	354	Hyaluronan and proteoglycan link protein 1 (Cartilage-linking protein 1) (Cartilage-link protein) (Proteoglycan link protein)			0.000187301		13	12	10	11	13	13	11	13	7		13	12	10	11	13	13	11	13	7		13(13)	12(12)	10(10)	11(11)	13(13)	13(13)	11(11)	13(13)	7(7)		YYY YYY YYY
1590	P14543	Nidogen-1 (NID-1) (Entactin)	1.43918e+06			136377	1247		1	P14543	136377	1247	Nidogen-1 (NID-1) (Entactin)			0.000187301		32	33	29	20	23	23	31	35	34		32	33	29	20	23	23	31	35	34		32(32)	33(33)	29(29)	20(20)	23(23)	23(23)	31(31)	35(35)	34(34)		YYY YYY YYY
2376	P48061	Stromal cell-derived factor 1 (SDF-1) (hSDF-1) (C-X-C motif chemokine 12) (Intercrine reduced in hepatomas) (IRH) (hIRH) (Pre-B cell growth-stimulating factor) (PBSF) [Cleaved into: SDF-1-beta(3-72)	1.43573e+06			10666	93		1	P48061	10666	93	Stromal cell-derived factor 1 (SDF-1) (hSDF-1) (C-X-C motif chemokine 12) (Intercrine reduced in hepatomas) (IRH) (hIRH) (Pre-B cell growth-stimulating factor) (PBSF) [Cleaved into: SDF-1-beta(3-72); SDF-1-alpha(3-67)]			0.000187301		2	3	3	2	4	5	3	3	3		2	3	3	2	4	5	3	3	3		2(2)	3(3)	3(3)	2(2)	4(4)	5(5)	3(3)	3(3)	3(3)		YYY YYY YYY
2749	P60842	Eukaryotic initiation factor 4A-I (eIF-4A-I) (eIF4A-I) (EC 3.6.4.13) (ATP-dependent RNA helicase eIF4A-1)	1429953			46154	406		1	P60842	46154	406	Eukaryotic initiation factor 4A-I (eIF-4A-I) (eIF4A-I) (EC 3.6.4.13) (ATP-dependent RNA helicase eIF4A-1)			0.000187301		11	10	11	6	9	9	9	9	10		11	10	11	6	9	9	10	9	10		11(11)	10(10)	11(11)	6(6)	9(9)	9(9)	9(10)	9(9)	10(10)		YYY YYY YYY
6404	Q9NPA8	Transcription and mRNA export factor ENY2 (Enhancer of yellow 2 transcription factor homolog)	1429469			11529	101		1	Q9NPA8	11529	101	Transcription and mRNA export factor ENY2 (Enhancer of yellow 2 transcription factor homolog)			0.000187301		2	2	2	2	2	2	2	2	2		2	2	2	2	2	2	2	2	2		2(2)	2(2)	2(2)	2(2)	2(2)	2(2)	2(2)	2(2)	2(2)		YYY YYY YYY
1029	P01111	GTPase NRas (EC 3.6.5.2) (Transforming protein N-Ras)	1424923			21229	189		2	P01111;P01116	21229;21656	189;189	GTPase NRas (EC 3.6.5.2) (Transforming protein N-Ras);GTPase KRas (EC 3.6.5.2) (K-Ras 2) (Ki-Ras) (c-K-ras) (c-Ki-ras) [Cleaved into: GTPase KRas, N-terminally processed]			0.000187301		0	0	0	0	0	0	0	0	0		3	2	2	2	3	3	2	3	3		0(3)	0(2)	0(2)	0(2)	0(3)	0(3)	0(2)	0(3)	0(3)		NNN NNN NNN
1740	P19404	NADH dehydrogenase [ubiquinone] flavoprotein 2, mitochondrial (EC 7.1.1.2) (NADH-ubiquinone oxidoreductase 24 kDa subunit)	1.42431e+06			27392	249		1	P19404	27392	249	NADH dehydrogenase [ubiquinone] flavoprotein 2, mitochondrial (EC 7.1.1.2) (NADH-ubiquinone oxidoreductase 24 kDa subunit)			0.000187301		5	5	5	4	5	4	3	4	4		5	5	5	4	5	4	3	4	4		5(5)	5(5)	5(5)	4(4)	5(5)	4(4)	3(3)	4(4)	4(4)		YYY YYY YYY
1299	P07900	Heat shock protein HSP 90-alpha (EC 3.6.4.10) (Heat shock 86 kDa) (HSP 86) (HSP86) (Lipopolysaccharide-associated protein 2) (LAP-2) (LPS-associated protein 2) (Renal carcinoma antigen NY-REN-38)	1.42047e+06			84660	732		4	P07900;P08238;Q14568;Q58FF8	84660;83264;39365;44349	732;724;343;381	Heat shock protein HSP 90-alpha (EC 3.6.4.10) (Heat shock 86 kDa) (HSP 86) (HSP86) (Lipopolysaccharide-associated protein 2) (LAP-2) (LPS-associated protein 2) (Renal carcinoma antigen NY-REN-38);Heat shock protein HSP 90-beta (HSP 90) (Heat shock 84 kDa) (HSP 84) (HSP84);Heat shock protein HSP 90-alpha A2 (Heat shock 90 kDa protein 1 alpha-like 3) (Heat shock protein HSP 90-alpha A2 pseudogene);…			0.000187301		0	0	0	0	0	0	0	0	0		2	2	2	2	2	2	2	2	2		0(2)	0(2)	0(2)	0(2)	0(2)	0(2)	0(2)	0(2)	0(2)		NNN NNN NNN
1661	P16615	Sarcoplasmic/endoplasmic reticulum calcium ATPase 2 (SERCA2) (SR Ca(2+)-ATPase 2) (EC 7.2.2.10) (Calcium pump 2) (Calcium-transporting ATPase sarcoplasmic reticulum type, slow twitch skeletal muscle isoform) (Endoplasmic reticulum class 1/2 Ca(2+) ATPase)	1.4117e+06			114757	1042		1	P16615	114757	1042	Sarcoplasmic/endoplasmic reticulum calcium ATPase 2 (SERCA2) (SR Ca(2+)-ATPase 2) (EC 7.2.2.10) (Calcium pump 2) (Calcium-transporting ATPase sarcoplasmic reticulum type, slow twitch skeletal muscle isoform) (Endoplasmic reticulum class 1/2 Ca(2+) ATPase)			0.000187301		23	23	21	15	18	19	16	21	22		36	33	32	25	28	30	26	34	35		23(36)	23(33)	21(32)	15(25)	18(28)	19(30)	16(26)	21(34)	22(35)		YYY YYY YYY
6468	Q9NR99	Matrix-remodeling-associated protein 5 (Adhesion protein with leucine-rich repeats and immunoglobulin domains related to perlecan) (Adlican)	1.40791e+06			312150	2828		1	Q9NR99	312150	2828	Matrix-remodeling-associated protein 5 (Adhesion protein with leucine-rich repeats and immunoglobulin domains related to perlecan) (Adlican)			0.000187301		61	54	63	40	38	37	60	70	70		61	54	63	40	38	37	60	70	70		61(61)	54(54)	63(63)	40(40)	38(38)	37(37)	60(60)	70(70)	70(70)		YYY YYY YYY
5332	Q96BP2	Coiled-coil-helix-coiled-coil-helix domain-containing protein 1 (28S ribosomal protein S37, mitochondrial) (MRP-S37) (Mitochondrial small ribosomal subunit protein mS37) (Nuclear protein C2360)	1.40707e+06			13475	118		1	Q96BP2	13475	118	Coiled-coil-helix-coiled-coil-helix domain-containing protein 1 (28S ribosomal protein S37, mitochondrial) (MRP-S37) (Mitochondrial small ribosomal subunit protein mS37) (Nuclear protein C2360)			0.000187301		3	3	4	4	3	4	4	3	4		3	3	4	4	3	4	4	3	4		3(3)	3(3)	4(4)	4(4)	3(3)	4(4)	4(4)	3(3)	4(4)		YYY YYY YYY
2104	P34897	Serine hydroxymethyltransferase, mitochondrial (SHMT) (EC 2.1.2.1) (Glycine hydroxymethyltransferase) (Serine methylase)	1.40666e+06			55993	504		1	P34897	55993	504	Serine hydroxymethyltransferase, mitochondrial (SHMT) (EC 2.1.2.1) (Glycine hydroxymethyltransferase) (Serine methylase)			0.000187301		18	19	19	13	17	17	11	18	16		18	19	19	13	17	17	11	18	16		18(18)	19(19)	19(19)	13(13)	17(17)	17(17)	11(11)	18(18)	16(16)		YYY YYY YYY
1241	P06703	Protein S100-A6 (Calcyclin) (Growth factor-inducible protein 2A9) (MLN 4) (Prolactin receptor-associated protein) (PRA) (S100 calcium-binding protein A6)	1.4061e+06			10180	90		1	P06703	10180	90	Protein S100-A6 (Calcyclin) (Growth factor-inducible protein 2A9) (MLN 4) (Prolactin receptor-associated protein) (PRA) (S100 calcium-binding protein A6)			0.000351494		2	2	2	1	2	2	2	2	2		2	2	2	1	2	2	2	2	2		2(2)	2(2)	2(2)	1(1)	2(2)	2(2)	2(2)	2(2)	2(2)		YYY NYY YYY
2785	P61254	60S ribosomal protein L26 (Large ribosomal subunit protein uL24)	1.4043e+06			17258	145		2	P61254;Q9UNX3	17258;17256	145;145	60S ribosomal protein L26 (Large ribosomal subunit protein uL24);60S ribosomal protein L26-like 1 (Large ribosomal subunit protein uL24-like 1)			0.000187301		0	0	0	0	0	0	0	0	0		7	8	6	7	6	6	7	7	7		0(7)	0(8)	0(6)	0(7)	0(6)	0(6)	0(7)	0(7)	0(7)		NNN NNN NNN
2856	P62820	Ras-related protein Rab-1A (EC 3.6.5.2) (YPT1-related protein)	1395700			22678	205		2	P62820;Q9H0U4	22678;22171	205;201	Ras-related protein Rab-1A (EC 3.6.5.2) (YPT1-related protein);Ras-related protein Rab-1B (EC 3.6.5.2)			0.000187301		0	0	0	0	0	0	0	0	0		2	2	2	2	2	2	1	2	2		0(2)	0(2)	0(2)	0(2)	0(2)	0(2)	0(1)	0(2)	0(2)		NNN NNN NNN
3167	Q08211	ATP-dependent RNA helicase A (EC 3.6.4.13) (DEAH box protein 9) (DExH-box helicase 9) (Leukophysin) (LKP) (Nuclear DNA helicase II) (NDH II) (RNA helicase A)	1.39563e+06			140958	1270		1	Q08211	140958	1270	ATP-dependent RNA helicase A (EC 3.6.4.13) (DEAH box protein 9) (DExH-box helicase 9) (Leukophysin) (LKP) (Nuclear DNA helicase II) (NDH II) (RNA helicase A)			0.000187301		37	35	38	26	36	38	34	38	37		37	35	38	26	36	38	34	38	37		37(37)	35(35)	38(38)	26(26)	36(36)	38(38)	34(34)	38(38)	37(37)		YYY YYY YYY
76	O00148	ATP-dependent RNA helicase DDX39A (EC 3.6.4.13) (DEAD box protein 39) (Nuclear RNA helicase URH49)	1.39536e+06			49130	427		2	O00148;Q13838	49130;48991	427;428	ATP-dependent RNA helicase DDX39A (EC 3.6.4.13) (DEAD box protein 39) (Nuclear RNA helicase URH49);Spliceosome RNA helicase DDX39B (EC 3.6.4.13) (56 kDa U2AF65-associated protein) (ATP-dependent RNA helicase p47) (DEAD box protein UAP56) (HLA-B-associated transcript 1 protein)			0.000187301		0	0	0	0	0	0	0	0	0		7	7	7	5	6	6	7	7	6		0(7)	0(7)	0(7)	0(5)	0(6)	0(6)	0(7)	0(7)	0(6)		NNN NNN NNN
3664	Q15286	Ras-related protein Rab-35 (GTP-binding protein RAY) (Ras-related protein Rab-1C)	1.39254e+06			23025	201		1	Q15286	23025	201	Ras-related protein Rab-35 (GTP-binding protein RAY) (Ras-related protein Rab-1C)			0.000187301		6	8	6	5	5	6	6	6	7		6	8	6	5	5	6	6	6	7		6(6)	8(8)	6(6)	5(5)	5(5)	6(6)	6(6)	6(6)	7(7)		YYY YYY YYY
957	O95967	EGF-containing fibulin-like extracellular matrix protein 2 (Fibulin-4) (FIBL-4) (Protein UPH1)	1389980			49405	443		1	O95967	49405	443	EGF-containing fibulin-like extracellular matrix protein 2 (Fibulin-4) (FIBL-4) (Protein UPH1)			0.000187301		12	12	12	12	13	12	12	13	12		12	12	12	12	13	12	12	13	12		12(12)	12(12)	12(12)	12(12)	13(13)	12(12)	12(12)	13(13)	12(12)		YYY YYY YYY
153	O00567	Nucleolar protein 56 (Nucleolar protein 5A)	1.38774e+06			66050	594		1	O00567	66050	594	Nucleolar protein 56 (Nucleolar protein 5A)			0.000187301		28	26	26	23	25	27	21	25	26		28	26	26	23	25	27	21	25	26		28(28)	26(26)	26(26)	23(23)	25(25)	27(27)	21(21)	25(25)	26(26)		YYY YYY YYY
2424	P49368	T-complex protein 1 subunit gamma (TCP-1-gamma) (CCT-gamma) (hTRiC5)	1380532			60534	545		1	P49368	60534	545	T-complex protein 1 subunit gamma (TCP-1-gamma) (CCT-gamma) (hTRiC5)			0.000187301		27	27	26	18	24	26	20	26	28		27	27	26	18	24	26	20	26	28		27(27)	27(27)	26(26)	18(18)	24(24)	26(26)	20(20)	26(26)	28(28)		YYY YYY YYY
1165	P04350	Tubulin beta-4A chain (Tubulin 5 beta) (Tubulin beta-4 chain)	1.37879e+06			49586	444		3	P04350;P68371;Q13509	49586;49831;50433	444;445;450	Tubulin beta-4A chain (Tubulin 5 beta) (Tubulin beta-4 chain);Tubulin beta-4B chain (Tubulin beta-2 chain) (Tubulin beta-2C chain);Tubulin beta-3 chain (Tubulin beta-4 chain) (Tubulin beta-III)			0.00106026		0	0	0	0	0	0	0	0	0		1	1	1	1	1	1	1	1	1		0(1)	0(1)	0(1)	0(1)	0(1)	0(1)	0(1)	0(1)	0(1)		NNN NNN NNN
5907	Q9BVC6	Transmembrane protein 109 (Mitsugumin-23) (Mg23)	1.37519e+06			26210	243		1	Q9BVC6	26210	243	Transmembrane protein 109 (Mitsugumin-23) (Mg23)			0.00069541		2	2	1	1	1	1	1	2	2		2	2	1	1	1	1	1	2	2		2(2)	2(2)	1(1)	1(1)	1(1)	1(1)	1(1)	2(2)	2(2)		YYN NNN NYY
5462	Q96HC4	PDZ and LIM domain protein 5 (Enigma homolog) (Enigma-like PDZ and LIM domains protein)	1.37498e+06			63945	596		1	Q96HC4	63945	596	PDZ and LIM domain protein 5 (Enigma homolog) (Enigma-like PDZ and LIM domains protein)			0.000187301		21	21	18	23	21	22	16	20	21		21	21	18	23	21	22	16	20	21		21(21)	21(21)	18(18)	23(23)	21(21)	22(22)	16(16)	20(20)	21(21)		YYY YYY YYY
4338	Q70UQ0	Inhibitor of nuclear factor kappa-B kinase-interacting protein (I kappa-B kinase-interacting protein) (IKBKB-interacting protein) (IKK-interacting protein)	1.37144e+06			39309	350		1	Q70UQ0	39309	350	Inhibitor of nuclear factor kappa-B kinase-interacting protein (I kappa-B kinase-interacting protein) (IKBKB-interacting protein) (IKK-interacting protein)			0.000187301		17	13	16	10	15	14	12	15	14		17	13	16	10	15	14	12	15	14		17(17)	13(13)	16(16)	10(10)	15(15)	14(14)	12(12)	15(15)	14(14)		YYY YYY YYY
77	O00151	PDZ and LIM domain protein 1 (C-terminal LIM domain protein 1) (Elfin) (LIM domain protein CLP-36)	1.36907e+06			36072	329		1	O00151	36072	329	PDZ and LIM domain protein 1 (C-terminal LIM domain protein 1) (Elfin) (LIM domain protein CLP-36)			0.000187301		11	11	10	11	11	11	11	9	8		11	11	10	11	11	11	11	9	8		11(11)	11(11)	10(10)	11(11)	11(11)	11(11)	11(11)	9(9)	8(8)		YYY YYY YYY
1245	P06733	Alpha-enolase (EC 4.2.1.11) (2-phospho-D-glycerate hydro-lyase) (C-myc promoter-binding protein) (Enolase 1) (MBP-1) (MPB-1) (Non-neural enolase) (NNE) (Phosphopyruvate hydratase) (Plasminogen-binding protein)	1.36833e+06			47169	434		1	P06733	47169	434	Alpha-enolase (EC 4.2.1.11) (2-phospho-D-glycerate hydro-lyase) (C-myc promoter-binding protein) (Enolase 1) (MBP-1) (MPB-1) (Non-neural enolase) (NNE) (Phosphopyruvate hydratase) (Plasminogen-binding protein)			0.000187301		15	15	11	11	13	15	15	16	15		15	15	11	11	13	15	15	16	15		15(15)	15(15)	11(11)	11(11)	13(13)	15(15)	15(15)	16(16)	15(15)		YYY YYY YYY
1978	P29279	CCN family member 2 (Cellular communication network factor 2) (Connective tissue growth factor) (Hypertrophic chondrocyte-specific protein 24) (Insulin-like growth factor-binding protein 8) (IBP-8) (IGF-binding protein 8) (IGFBP-8)	1.36496e+06			38091	349		1	P29279	38091	349	CCN family member 2 (Cellular communication network factor 2) (Connective tissue growth factor) (Hypertrophic chondrocyte-specific protein 24) (Insulin-like growth factor-binding protein 8) (IBP-8) (IGF-binding protein 8) (IGFBP-8)			0.000187301		17	15	15	14	17	17	13	15	15		17	15	15	14	17	17	13	15	15		17(17)	15(15)	15(15)	14(14)	17(17)	17(17)	13(13)	15(15)	15(15)		YYY YYY YYY
1898	P25398	40S ribosomal protein S12 (Small ribosomal subunit protein eS12)	1.36324e+06			14515	132		1	P25398	14515	132	40S ribosomal protein S12 (Small ribosomal subunit protein eS12)			0.000187301		7	7	7	4	7	7	6	7	7		7	7	7	4	7	7	6	7	7		7(7)	7(7)	7(7)	4(4)	7(7)	7(7)	6(6)	7(7)	7(7)		YYY YYY YYY
258	O15020	Spectrin beta chain, non-erythrocytic 2 (Beta-III spectrin) (Spinocerebellar ataxia 5 protein)	1.35517e+06			271325	2390		3	O15020;P11277;Q01082	271325;246468;274609	2390;2137;2364	Spectrin beta chain, non-erythrocytic 2 (Beta-III spectrin) (Spinocerebellar ataxia 5 protein);Spectrin beta chain, erythrocytic (Beta-I spectrin);Spectrin beta chain, non-erythrocytic 1 (Beta-II spectrin) (Fodrin beta chain) (Spectrin, non-erythroid beta chain 1)			0.000187301		0	0	0	0	0	0	0	0	0		4	4	4	4	4	4	4	4	4		0(4)	0(4)	0(4)	0(4)	0(4)	0(4)	0(4)	0(4)	0(4)		NNN NNN NNN
7055	Q9UMS4	Pre-mRNA-processing factor 19 (EC 2.3.2.27) (Nuclear matrix protein 200) (PRP19/PSO4 homolog) (hPso4) (RING-type E3 ubiquitin transferase PRP19) (Senescence evasion factor)	1.35466e+06			55181	504		1	Q9UMS4	55181	504	Pre-mRNA-processing factor 19 (EC 2.3.2.27) (Nuclear matrix protein 200) (PRP19/PSO4 homolog) (hPso4) (RING-type E3 ubiquitin transferase PRP19) (Senescence evasion factor)			0.000187301		11	11	10	9	10	10	11	11	11		11	11	10	9	10	10	11	11	11		11(11)	11(11)	10(10)	9(9)	10(10)	10(10)	11(11)	11(11)	11(11)		YYY YYY YYY
1880	P24534	Elongation factor 1-beta (EF-1-beta)	1.35311e+06			24764	225		1	P24534	24764	225	Elongation factor 1-beta (EF-1-beta)			0.000187301		4	4	4	4	4	3	4	4	4		4	4	4	4	4	3	4	4	4		4(4)	4(4)	4(4)	4(4)	4(4)	3(3)	4(4)	4(4)	4(4)		YYY YYY YYY
3000	P84103	Serine/arginine-rich splicing factor 3 (Pre-mRNA-splicing factor SRP20) (Splicing factor, arginine/serine-rich 3)	1.35138e+06			19330	164		2	P84103;Q16629	19330;27367	164;238	Serine/arginine-rich splicing factor 3 (Pre-mRNA-splicing factor SRP20) (Splicing factor, arginine/serine-rich 3);Serine/arginine-rich splicing factor 7 (Splicing factor 9G8) (Splicing factor, arginine/serine-rich 7)			0.000560329		0	0	0	0	0	0	0	0	0		1	1	1	1	1	1	1	1	1		0(1)	0(1)	0(1)	0(1)	0(1)	0(1)	0(1)	0(1)	0(1)		NNN NNN NNN
1333	P08238	Heat shock protein HSP 90-beta (HSP 90) (Heat shock 84 kDa) (HSP 84) (HSP84)	1.34255e+06			83264	724		2	P08238;P14625	83264;92469	724;803	Heat shock protein HSP 90-beta (HSP 90) (Heat shock 84 kDa) (HSP 84) (HSP84);Endoplasmin (94 kDa glucose-regulated protein) (GRP-94) (Heat shock protein 90 kDa beta member 1) (Tumor rejection antigen 1) (gp96 homolog)			0.00106026		0	0	0	0	0	0	0	0	0		1	1	1	1	1	1	1	1	1		0(1)	0(1)	0(1)	0(1)	0(1)	0(1)	0(1)	0(1)	0(1)		NNN NNN NNN
3270	Q13045	Protein flightless-1 homolog	1.34133e+06			144751	1269		1	Q13045	144751	1269	Protein flightless-1 homolog			0.000187301		28	30	30	23	28	30	19	30	29		28	30	30	23	28	30	19	30	29		28(28)	30(30)	30(30)	23(23)	28(28)	30(30)	19(19)	30(30)	29(29)		YYY YYY YYY
6633	Q9NX63	MICOS complex subunit MIC19 (Coiled-coil-helix-coiled-coil-helix domain-containing protein 3)	1.34092e+06			26152	227		1	Q9NX63	26152	227	MICOS complex subunit MIC19 (Coiled-coil-helix-coiled-coil-helix domain-containing protein 3)			0.000187301		11	12	10	8	8	11	9	10	9		11	12	10	8	8	11	9	10	9		11(11)	12(12)	10(10)	8(8)	8(8)	11(11)	9(9)	10(10)	9(9)		YYY YYY YYY
2754	P60903	Protein S100-A10 (Calpactin I light chain) (Calpactin-1 light chain) (Cellular ligand of annexin II) (S100 calcium-binding protein A10) (p10 protein) (p11)	1.33457e+06			11203	97		1	P60903	11203	97	Protein S100-A10 (Calpactin I light chain) (Calpactin-1 light chain) (Cellular ligand of annexin II) (S100 calcium-binding protein A10) (p10 protein) (p11)			0.000187301		2	3	2	2	2	2	2	1	3		2	3	2	2	2	2	2	1	3		2(2)	3(3)	2(2)	2(2)	2(2)	2(2)	2(2)	1(1)	3(3)		YYY YYY YNY
389	O43390	Heterogeneous nuclear ribonucleoprotein R (hnRNP R)	1.32866e+06			70943	633		2	O43390;O60506	70943;69603	633;623	Heterogeneous nuclear ribonucleoprotein R (hnRNP R);Heterogeneous nuclear ribonucleoprotein Q (hnRNP Q) (Glycine- and tyrosine-rich RNA-binding protein) (GRY-RBP) (NS1-associated protein 1) (Synaptotagmin-binding, cytoplasmic RNA-interacting protein)			0.000187301		0	0	0	0	0	0	0	0	0		6	7	6	4	6	6	6	5	5		0(6)	0(7)	0(6)	0(4)	0(6)	0(6)	0(6)	0(5)	0(5)		NNN NNN NNN
1291	P07737	Profilin-1 (Epididymis tissue protein Li 184a) (Profilin I)	1328600			15054	140		1	P07737	15054	140	Profilin-1 (Epididymis tissue protein Li 184a) (Profilin I)			0.000187301		7	7	7	6	7	7	6	7	7		7	7	7	6	7	7	6	7	7		7(7)	7(7)	7(7)	6(6)	7(7)	7(7)	6(6)	7(7)	7(7)		YYY YYY YYY
3348	Q13418	Integrin-linked protein kinase (EC 2.7.11.1) (59 kDa serine/threonine-protein kinase) (Beta-integrin-linked kinase) (ILK-1) (ILK-2) (p59ILK)	1.32202e+06			51419	452		1	Q13418	51419	452	Integrin-linked protein kinase (EC 2.7.11.1) (59 kDa serine/threonine-protein kinase) (Beta-integrin-linked kinase) (ILK-1) (ILK-2) (p59ILK)			0.000187301		16	16	16	14	15	15	14	16	16		16	16	16	14	15	15	14	16	16		16(16)	16(16)	16(16)	14(14)	15(15)	15(15)	14(14)	16(16)	16(16)		YYY YYY YYY
2511	P50990	T-complex protein 1 subunit theta (TCP-1-theta) (CCT-theta) (Chaperonin containing T-complex polypeptide 1 subunit 8) (Renal carcinoma antigen NY-REN-15)	1.31874e+06			59621	548		1	P50990	59621	548	T-complex protein 1 subunit theta (TCP-1-theta) (CCT-theta) (Chaperonin containing T-complex polypeptide 1 subunit 8) (Renal carcinoma antigen NY-REN-15)			0.000187301		34	34	31	20	27	30	24	32	30		34	34	31	20	27	30	24	32	30		34(34)	34(34)	31(31)	20(20)	27(27)	30(30)	24(24)	32(32)	30(30)		YYY YYY YYY
1173	P04792	Heat shock protein beta-1 (HspB1) (28 kDa heat shock protein) (Estrogen-regulated 24 kDa protein) (Heat shock 27 kDa protein) (HSP 27) (Stress-responsive protein 27) (SRP27)	1.31015e+06			22783	205		1	P04792	22783	205	Heat shock protein beta-1 (HspB1) (28 kDa heat shock protein) (Estrogen-regulated 24 kDa protein) (Heat shock 27 kDa protein) (HSP 27) (Stress-responsive protein 27) (SRP27)			0.000187301		8	9	7	6	9	9	7	9	7		8	9	7	6	9	9	7	9	7		8(8)	9(9)	7(7)	6(6)	9(9)	9(9)	7(7)	9(9)	7(7)		YYY YYY YYY
980	P00387	NADH-cytochrome b5 reductase 3 (B5R) (Cytochrome b5 reductase) (EC 1.6.2.2) (Diaphorase-1)	1.30069e+06			34235	301		1	P00387	34235	301	NADH-cytochrome b5 reductase 3 (B5R) (Cytochrome b5 reductase) (EC 1.6.2.2) (Diaphorase-1)			0.000187301		13	13	11	6	10	11	11	13	12		13	13	11	6	10	11	11	13	12		13(13)	13(13)	11(11)	6(6)	10(10)	11(11)	11(11)	13(13)	12(12)		YYY YYY YYY
7391	Q9Y6C9	Mitochondrial carrier homolog 2 (Met-induced mitochondrial protein)	1.29848e+06			33331	303		1	Q9Y6C9	33331	303	Mitochondrial carrier homolog 2 (Met-induced mitochondrial protein)			0.000187301		10	8	10	6	10	9	8	10	10		10	8	10	6	10	9	8	10	10		10(10)	8(8)	10(10)	6(6)	10(10)	9(9)	8(8)	10(10)	10(10)		YYY YYY YYY
789	O94905	Erlin-2 (Endoplasmic reticulum lipid raft-associated protein 2) (Stomatin-prohibitin-flotillin-HflC/K domain-containing protein 2) (SPFH domain-containing protein 2)	1.2934e+06			37840	339		1	O94905	37840	339	Erlin-2 (Endoplasmic reticulum lipid raft-associated protein 2) (Stomatin-prohibitin-flotillin-HflC/K domain-containing protein 2) (SPFH domain-containing protein 2)			0.000187301		12	11	12	10	11	11	10	12	12		12	11	12	10	11	11	10	12	12		12(12)	11(11)	12(12)	10(10)	11(11)	11(11)	10(10)	12(12)	12(12)		YYY YYY YYY
2062	P31943	Heterogeneous nuclear ribonucleoprotein H (hnRNP H) [Cleaved into: Heterogeneous nuclear ribonucleoprotein H, N-terminally processed]	1.28981e+06			49229	449		2	P31943;P52597	49229;45672	449;415	Heterogeneous nuclear ribonucleoprotein H (hnRNP H) [Cleaved into: Heterogeneous nuclear ribonucleoprotein H, N-terminally processed];Heterogeneous nuclear ribonucleoprotein F (hnRNP F) (Nucleolin-like protein mcs94-1) [Cleaved into: Heterogeneous nuclear ribonucleoprotein F, N-terminally processed]			0.000187301		0	0	0	0	0	0	0	0	0		1	1	1	1	1	1	1	1	1		0(1)	0(1)	0(1)	0(1)	0(1)	0(1)	0(1)	0(1)	0(1)		NNN NNN NNN
5333	Q96BP3	Peptidylprolyl isomerase domain and WD repeat-containing protein 1 (EC 5.2.1.8) (Spliceosome-associated cyclophilin)	1.28712e+06			73575	646		1	Q96BP3	73575	646	Peptidylprolyl isomerase domain and WD repeat-containing protein 1 (EC 5.2.1.8) (Spliceosome-associated cyclophilin)			0.000187301		5	5	4	1	3	5	2	2	3		5	5	4	1	3	5	2	2	3		5(5)	5(5)	4(4)	1(1)	3(3)	5(5)	2(2)	2(2)	3(3)		YYY NYY YYY
1467	P11166	Solute carrier family 2, facilitated glucose transporter member 1 (Glucose transporter type 1, erythrocyte/brain) (GLUT-1) (HepG2 glucose transporter)	1.28692e+06			54084	492		1	P11166	54084	492	Solute carrier family 2, facilitated glucose transporter member 1 (Glucose transporter type 1, erythrocyte/brain) (GLUT-1) (HepG2 glucose transporter)			0.000187301		6	6	6	5	5	6	5	6	6		6	6	6	5	5	6	5	6	6		6(6)	6(6)	6(6)	5(5)	5(5)	6(6)	5(5)	6(6)	6(6)		YYY YYY YYY
1448	P10599	Thioredoxin (Trx) (ATL-derived factor) (ADF) (Surface-associated sulphydryl protein) (SASP) (allergen Hom s Trx)	1.2859e+06			11737	105		1	P10599	11737	105	Thioredoxin (Trx) (ATL-derived factor) (ADF) (Surface-associated sulphydryl protein) (SASP) (allergen Hom s Trx)			0.000187301		4	4	4	4	4	4	4	4	4		4	4	4	4	4	4	4	4	4		4(4)	4(4)	4(4)	4(4)	4(4)	4(4)	4(4)	4(4)	4(4)		YYY YYY YYY
5860	Q9BTV4	Transmembrane protein 43 (Protein LUMA)	1.28252e+06			44876	400		1	Q9BTV4	44876	400	Transmembrane protein 43 (Protein LUMA)			0.000187301		15	15	15	11	14	15	11	14	15		15	15	15	11	14	15	11	14	15		15(15)	15(15)	15(15)	11(11)	14(14)	15(15)	11(11)	14(14)	15(15)		YYY YYY YYY
2397	P48681	Nestin	1.28232e+06			177439	1621		1	P48681	177439	1621	Nestin			0.000187301		48	51	45	31	42	41	52	49	48		48	51	45	31	42	41	52	49	48		48(48)	51(51)	45(45)	31(31)	42(42)	41(41)	52(52)	49(49)	48(48)		YYY YYY YYY
2650	P55001	Microfibrillar-associated protein 2 (MFAP-2) (Microfibril-associated glycoprotein 1) (MAGP) (MAGP-1)	1275989			20826	183		1	P55001	20826	183	Microfibrillar-associated protein 2 (MFAP-2) (Microfibril-associated glycoprotein 1) (MAGP) (MAGP-1)			0.000187301		6	5	6	6	6	6	5	6	6		6	5	6	6	6	6	5	6	6		6(6)	5(5)	6(6)	6(6)	6(6)	6(6)	5(5)	6(6)	6(6)		YYY YYY YYY
290	O15144	Actin-related protein 2/3 complex subunit 2 (Arp2/3 complex 34 kDa subunit) (p34-ARC)	1.27415e+06			34333	300		1	O15144	34333	300	Actin-related protein 2/3 complex subunit 2 (Arp2/3 complex 34 kDa subunit) (p34-ARC)			0.000187301		14	13	14	9	14	15	11	14	14		14	13	14	9	14	15	11	14	14		14(14)	13(13)	14(14)	9(9)	14(14)	15(15)	11(11)	14(14)	14(14)		YYY YYY YYY
1578	P13987	CD59 glycoprotein (1F5 antigen) (20 kDa homologous restriction factor) (HRF-20) (HRF20) (MAC-inhibitory protein) (MAC-IP) (MEM43 antigen) (Membrane attack complex inhibition factor) (MACIF) (Membrane inhibitor of reactive lysis) (MIRL) (Protectin) (CD antigen CD59)	1.2725e+06			14177	128		1	P13987	14177	128	CD59 glycoprotein (1F5 antigen) (20 kDa homologous restriction factor) (HRF-20) (HRF20) (MAC-inhibitory protein) (MAC-IP) (MEM43 antigen) (Membrane attack complex inhibition factor) (MACIF) (Membrane inhibitor of reactive lysis) (MIRL) (Protectin) (CD antigen CD59)			0.000187301		4	4	4	4	4	4	3	4	4		4	4	4	4	4	4	3	4	4		4(4)	4(4)	4(4)	4(4)	4(4)	4(4)	3(3)	4(4)	4(4)		YYY YYY YYY
1164	P04350	Tubulin beta-4A chain (Tubulin 5 beta) (Tubulin beta-4 chain)	1.27141e+06			49586	444		2	P04350;P68371	49586;49831	444;445	Tubulin beta-4A chain (Tubulin 5 beta) (Tubulin beta-4 chain);Tubulin beta-4B chain (Tubulin beta-2 chain) (Tubulin beta-2C chain)			0.000187301		0	0	0	0	0	0	0	0	0		3	3	3	3	3	3	3	3	3		0(3)	0(3)	0(3)	0(3)	0(3)	0(3)	0(3)	0(3)	0(3)		NNN NNN NNN
5145	Q92499	ATP-dependent RNA helicase DDX1 (EC 3.6.4.13) (DEAD box protein 1) (DEAD box protein retinoblastoma) (DBP-RB)	1.26254e+06			82432	740		1	Q92499	82432	740	ATP-dependent RNA helicase DDX1 (EC 3.6.4.13) (DEAD box protein 1) (DEAD box protein retinoblastoma) (DBP-RB)			0.000187301		30	26	27	20	26	28	22	26	29		30	26	27	20	26	28	22	26	29		30(30)	26(26)	27(27)	20(20)	26(26)	28(28)	22(22)	26(26)	29(29)		YYY YYY YYY
1670	P17066	Heat shock 70 kDa protein 6 (Heat shock 70 kDa protein B')	1261880			71028	643		1	P17066	71028	643	Heat shock 70 kDa protein 6 (Heat shock 70 kDa protein B')			0.00137788		0	0	0	0	0	0	0	0	0		0	1	1	1	0	0	0	1	1		0(0)	0(1)	0(1)	0(1)	0(0)	0(0)	0(0)	0(1)	0(1)		NNN NNN NNN
7191	Q9Y2X3	Nucleolar protein 58 (Nucleolar protein 5)	1.25645e+06			59578	529		1	Q9Y2X3	59578	529	Nucleolar protein 58 (Nucleolar protein 5)			0.000187301		22	19	21	18	22	20	17	21	22		22	19	21	18	22	20	17	21	22		22(22)	19(19)	21(21)	18(18)	22(22)	20(20)	17(17)	21(21)	22(22)		YYY YYY YYY
2892	P63104	14-3-3 protein zeta/delta (Protein kinase C inhibitor protein 1) (KCIP-1)	1.2545e+06			27745	245		1	P63104	27745	245	14-3-3 protein zeta/delta (Protein kinase C inhibitor protein 1) (KCIP-1)			0.000187301		8	7	8	6	8	8	8	8	8		8	7	8	6	8	8	8	8	8		8(8)	7(7)	8(8)	6(6)	8(8)	8(8)	8(8)	8(8)	8(8)		YYY YYY YYY
6706	Q9NZM1	Myoferlin (Fer-1-like protein 3)	1.24728e+06			234709	2061		1	Q9NZM1	234709	2061	Myoferlin (Fer-1-like protein 3)			0.000187301		91	92	89	67	83	91	69	91	90		91	92	89	67	83	91	69	91	90		91(91)	92(92)	89(89)	67(67)	83(83)	91(91)	69(69)	91(91)	90(90)		YYY YYY YYY
1705	P17987	T-complex protein 1 subunit alpha (TCP-1-alpha) (CCT-alpha)	1240951			60344	556		1	P17987	60344	556	T-complex protein 1 subunit alpha (TCP-1-alpha) (CCT-alpha)			0.000187301		28	23	26	13	24	26	20	25	26		28	23	26	13	24	26	20	25	26		28(28)	23(23)	26(26)	13(13)	24(24)	26(26)	20(20)	25(25)	26(26)		YYY YYY YYY
2868	P62873	Guanine nucleotide-binding protein G(I)/G(S)/G(T) subunit beta-1 (Transducin beta chain 1)	1.23929e+06			37377	340		3	P62873;P62879;Q9HAV0	37377;37331;37567	340;340;340	Guanine nucleotide-binding protein G(I)/G(S)/G(T) subunit beta-1 (Transducin beta chain 1);Guanine nucleotide-binding protein G(I)/G(S)/G(T) subunit beta-2 (G protein subunit beta-2) (Transducin beta chain 2);Guanine nucleotide-binding protein subunit beta-4 (Transducin beta chain 4)			0.000187301		0	0	0	0	0	0	0	0	0		3	3	3	2	3	3	3	3	2		0(3)	0(3)	0(3)	0(2)	0(3)	0(3)	0(3)	0(3)	0(2)		NNN NNN NNN
7304	Q9Y512	Sorting and assembly machinery component 50 homolog (Transformation-related gene 3 protein) (TRG-3)	1.23443e+06			51976	469		1	Q9Y512	51976	469	Sorting and assembly machinery component 50 homolog (Transformation-related gene 3 protein) (TRG-3)			0.000187301		17	18	19	11	17	18	13	18	18		17	18	19	11	17	18	13	18	18		17(17)	18(18)	19(19)	11(11)	17(17)	18(18)	13(13)	18(18)	18(18)		YYY YYY YYY
2909	P67809	Y-box-binding protein 1 (YB-1) (CCAAT-binding transcription factor I subunit A) (CBF-A) (DNA-binding protein B) (DBPB) (Enhancer factor I subunit A) (EFI-A) (Nuclease-sensitive element-binding protein 1) (Y-box transcription factor)	1.23149e+06			35924	324		1	P67809	35924	324	Y-box-binding protein 1 (YB-1) (CCAAT-binding transcription factor I subunit A) (CBF-A) (DNA-binding protein B) (DBPB) (Enhancer factor I subunit A) (EFI-A) (Nuclease-sensitive element-binding protein 1) (Y-box transcription factor)			0.000187301		5	5	4	4	5	3	4	3	4		5	5	4	4	5	3	4	3	4		5(5)	5(5)	4(4)	4(4)	5(5)	3(3)	4(4)	3(3)	4(4)		YYY YYY YYY
2771	P61158	Actin-related protein 3 (Actin-like protein 3)	1.22757e+06			47371	418		1	P61158	47371	418	Actin-related protein 3 (Actin-like protein 3)			0.000187301		14	14	13	11	11	13	11	13	13		17	16	16	13	14	16	14	15	16		14(17)	14(16)	13(16)	11(13)	11(14)	13(16)	11(14)	13(15)	13(16)		YYY YYY YYY
2918	P68366	Tubulin alpha-4A chain (EC 3.6.5.-) (Alpha-tubulin 1) (Testis-specific alpha-tubulin) (Tubulin H2-alpha) (Tubulin alpha-1 chain)	1.22501e+06			49924	448		3	P68366;Q9BQE3;Q9H853	49924;49895;27551	448;449;241	Tubulin alpha-4A chain (EC 3.6.5.-) (Alpha-tubulin 1) (Testis-specific alpha-tubulin) (Tubulin H2-alpha) (Tubulin alpha-1 chain);Tubulin alpha-1C chain (EC 3.6.5.-) (Alpha-tubulin 6) (Tubulin alpha-6 chain) [Cleaved into: Detyrosinated tubulin alpha-1C chain];Putative tubulin-like protein alpha-4B (EC 3.6.5.-) (Alpha-tubulin 4B)			0.000187301		0	0	0	0	0	0	0	0	0		1	2	1	2	2	2	1	2	2		0(1)	0(2)	0(1)	0(2)	0(2)	0(2)	0(1)	0(2)	0(2)		NNN NNN NNN
6741	Q9P0M6	Core histone macro-H2A.2 (Histone macroH2A2) (mH2A2)	1.22444e+06			40058	372		1	Q9P0M6	40058	372	Core histone macro-H2A.2 (Histone macroH2A2) (mH2A2)			0.000187301		10	13	14	13	13	15	9	13	13		10	13	14	13	13	15	9	13	13		10(10)	13(13)	14(14)	13(13)	13(13)	15(15)	9(9)	13(13)	13(13)		YYY YYY YYY
155	O00571	ATP-dependent RNA helicase DDX3X (EC 3.6.4.13) (CAP-Rf) (DEAD box protein 3, X-chromosomal) (DEAD box, X isoform) (DBX) (Helicase-like protein 2) (HLP2)	1.22037e+06			73243	662		2	O00571;O15523	73243;73154	662;660	ATP-dependent RNA helicase DDX3X (EC 3.6.4.13) (CAP-Rf) (DEAD box protein 3, X-chromosomal) (DEAD box, X isoform) (DBX) (Helicase-like protein 2) (HLP2);ATP-dependent RNA helicase DDX3Y (EC 3.6.4.13) (DEAD box protein 3, Y-chromosomal)			0.000187301		0	0	0	0	0	0	0	0	0		21	21	22	16	19	22	16	21	22		0(21)	0(21)	0(22)	0(16)	0(19)	0(22)	0(16)	0(21)	0(22)		NNN NNN NNN
2346	P46779	60S ribosomal protein L28 (Large ribosomal subunit protein eL28)	1.2189e+06			15748	137		1	P46779	15748	137	60S ribosomal protein L28 (Large ribosomal subunit protein eL28)			0.000187301		7	6	6	5	7	7	7	7	7		7	6	6	5	7	7	7	7	7		7(7)	6(6)	6(6)	5(5)	7(7)	7(7)	7(7)	7(7)	7(7)		YYY YYY YYY
1456	P10809	60 kDa heat shock protein, mitochondrial (EC 5.6.1.7) (60 kDa chaperonin) (Chaperonin 60) (CPN60) (Heat shock protein 60) (HSP-60) (Hsp60) (HuCHA60) (Mitochondrial matrix protein P1) (P60 lymphocyte protein)	1.21521e+06			61055	573		1	P10809	61055	573	60 kDa heat shock protein, mitochondrial (EC 5.6.1.7) (60 kDa chaperonin) (Chaperonin 60) (CPN60) (Heat shock protein 60) (HSP-60) (Hsp60) (HuCHA60) (Mitochondrial matrix protein P1) (P60 lymphocyte protein)			0.000187301		26	21	21	21	24	23	19	19	22		26	21	21	21	24	23	19	19	22		26(26)	21(21)	21(21)	21(21)	24(24)	23(23)	19(19)	19(19)	22(22)		YYY YYY YYY
6819	Q9UBI6	Guanine nucleotide-binding protein G(I)/G(S)/G(O) subunit gamma-12	1.215e+06			8006	72		1	Q9UBI6	8006	72	Guanine nucleotide-binding protein G(I)/G(S)/G(O) subunit gamma-12			0.000187301		3	4	4	3	3	4	3	3	3		3	4	4	3	3	4	3	3	3		3(3)	4(4)	4(4)	3(3)	3(3)	4(4)	3(3)	3(3)	3(3)		YYY YYY YYY
730	O75915	PRA1 family protein 3 (ADP-ribosylation factor-like protein 6-interacting protein 5) (ARL-6-interacting protein 5) (Aip-5) (Cytoskeleton-related vitamin A-responsive protein) (Dermal papilla-derived protein 11) (GTRAP3-18) (Glutamate transporter EAAC1-interacting protein) (JM5) (Prenylated Rab acceptor protein 2) (Protein JWa) (Putative MAPK-activating protein PM27)	1.20894e+06			21615	188		1	O75915	21615	188	PRA1 family protein 3 (ADP-ribosylation factor-like protein 6-interacting protein 5) (ARL-6-interacting protein 5) (Aip-5) (Cytoskeleton-related vitamin A-responsive protein) (Dermal papilla-derived protein 11) (GTRAP3-18) (Glutamate transporter EAAC1-interacting protein) (JM5) (Prenylated Rab acceptor protein 2) (Protein JWa) (Putative MAPK-activating protein PM27)			0.000187301		3	3	2	3	3	3	3	3	3		3	3	2	3	3	3	3	3	3		3(3)	3(3)	2(2)	3(3)	3(3)	3(3)	3(3)	3(3)	3(3)		YYY YYY YYY
1272	P07237	Protein disulfide-isomerase (PDI) (EC 5.3.4.1) (Cellular thyroid hormone-binding protein) (Prolyl 4-hydroxylase subunit beta) (p55)	1205742			57116	508		1	P07237	57116	508	Protein disulfide-isomerase (PDI) (EC 5.3.4.1) (Cellular thyroid hormone-binding protein) (Prolyl 4-hydroxylase subunit beta) (p55)			0.000187301		22	19	19	21	21	24	20	22	22		22	19	19	21	21	24	20	22	22		22(22)	19(19)	19(19)	21(21)	21(21)	24(24)	20(20)	22(22)	22(22)		YYY YYY YYY
3637	Q15075	Early endosome antigen 1 (Endosome-associated protein p162) (Zinc finger FYVE domain-containing protein 2)	1.20148e+06			162466	1411		1	Q15075	162466	1411	Early endosome antigen 1 (Endosome-associated protein p162) (Zinc finger FYVE domain-containing protein 2)			0.000187301		35	39	35	18	12	28	16	26	37		35	39	35	18	12	28	16	26	37		35(35)	39(39)	35(35)	18(18)	12(12)	28(28)	16(16)	26(26)	37(37)		YYY YYY YYY
2160	P35637	RNA-binding protein FUS (75 kDa DNA-pairing protein) (Oncogene FUS) (Oncogene TLS) (POMp75) (Translocated in liposarcoma protein)	1.19996e+06			53426	526		2	P35637;Q92804	53426;61830	526;592	RNA-binding protein FUS (75 kDa DNA-pairing protein) (Oncogene FUS) (Oncogene TLS) (POMp75) (Translocated in liposarcoma protein);TATA-binding protein-associated factor 2N (68 kDa TATA-binding protein-associated factor) (TAF(II)68) (TAFII68) (RNA-binding protein 56)			0.000187301		0	0	0	0	0	0	0	0	0		2	2	2	2	2	2	2	2	2		0(2)	0(2)	0(2)	0(2)	0(2)	0(2)	0(2)	0(2)	0(2)		NNN NNN NNN
6242	Q9H7B2	Ribosome production factor 2 homolog (Brix domain-containing protein 1) (Ribosome biogenesis protein RPF2 homolog)	1.19962e+06			35583	306		1	Q9H7B2	35583	306	Ribosome production factor 2 homolog (Brix domain-containing protein 1) (Ribosome biogenesis protein RPF2 homolog)			0.000187301		11	11	10	7	11	10	5	9	10		11	11	10	7	11	10	5	9	10		11(11)	11(11)	10(10)	7(7)	11(11)	10(10)	5(5)	9(9)	10(10)		YYY YYY YYY
1158	P04350	Tubulin beta-4A chain (Tubulin 5 beta) (Tubulin beta-4 chain)	1.19295e+06			49586	444		4	P04350;P07437;P68371;Q13509	49586;49671;49831;50433	444;444;445;450	Tubulin beta-4A chain (Tubulin 5 beta) (Tubulin beta-4 chain);Tubulin beta chain (Tubulin beta-5 chain);Tubulin beta-4B chain (Tubulin beta-2 chain) (Tubulin beta-2C chain);Tubulin beta-3 chain (Tubulin beta-4 chain) (Tubulin beta-III)			0.000560329		0	0	0	0	0	0	0	0	0		1	1	1	1	1	1	1	1	1		0(1)	0(1)	0(1)	0(1)	0(1)	0(1)	0(1)	0(1)	0(1)		NNN NNN NNN
2534	P51571	Translocon-associated protein subunit delta (TRAP-delta) (Signal sequence receptor subunit delta) (SSR-delta)	1.19238e+06			18999	173		1	P51571	18999	173	Translocon-associated protein subunit delta (TRAP-delta) (Signal sequence receptor subunit delta) (SSR-delta)			0.000187301		5	5	5	5	5	5	5	4	5		5	5	5	5	5	5	5	4	5		5(5)	5(5)	5(5)	5(5)	5(5)	5(5)	5(5)	4(4)	5(5)		YYY YYY YYY
2236	P40227	T-complex protein 1 subunit zeta (TCP-1-zeta) (Acute morphine dependence-related protein 2) (CCT-zeta-1) (HTR3) (Tcp20)	1.18991e+06			58024	531		1	P40227	58024	531	T-complex protein 1 subunit zeta (TCP-1-zeta) (Acute morphine dependence-related protein 2) (CCT-zeta-1) (HTR3) (Tcp20)			0.000187301		17	10	13	9	13	15	12	17	15		17	10	13	9	13	15	12	17	15		17(17)	10(10)	13(13)	9(9)	13(13)	15(15)	12(12)	17(17)	15(15)		YYY YYY YYY
635	O75369	Filamin-B (FLN-B) (ABP-278) (ABP-280 homolog) (Actin-binding-like protein) (Beta-filamin) (Filamin homolog 1) (Fh1) (Filamin-3) (Thyroid autoantigen) (Truncated actin-binding protein) (Truncated ABP)	1.18897e+06			278164	2602		2	O75369;Q14315	278164;291022	2602;2725	Filamin-B (FLN-B) (ABP-278) (ABP-280 homolog) (Actin-binding-like protein) (Beta-filamin) (Filamin homolog 1) (Fh1) (Filamin-3) (Thyroid autoantigen) (Truncated actin-binding protein) (Truncated ABP);Filamin-C (FLN-C) (FLNc) (ABP-280-like protein) (ABP-L) (Actin-binding-like protein) (Filamin-2) (Gamma-filamin)			0.000187301		0	0	0	0	0	0	0	0	0		4	4	4	4	4	4	4	3	3		0(4)	0(4)	0(4)	0(4)	0(4)	0(4)	0(4)	0(3)	0(3)		NNN NNN NNN
3688	Q15404	Ras suppressor protein 1 (RSP-1) (Rsu-1)	1187706			31540	277		1	Q15404	31540	277	Ras suppressor protein 1 (RSP-1) (Rsu-1)			0.000187301		10	9	10	4	9	8	8	10	8		10	9	10	4	9	8	8	10	8		10(10)	9(9)	10(10)	4(4)	9(9)	8(8)	8(8)	10(10)	8(8)		YYY YYY YYY
4854	Q8NBJ5	Procollagen galactosyltransferase 1 (EC 2.4.1.50) (Collagen beta(1-O)galactosyltransferase 1) (ColGalT 1) (Glycosyltransferase 25 family member 1) (Hydroxylysine galactosyltransferase 1)	1.18742e+06			71636	622		1	Q8NBJ5	71636	622	Procollagen galactosyltransferase 1 (EC 2.4.1.50) (Collagen beta(1-O)galactosyltransferase 1) (ColGalT 1) (Glycosyltransferase 25 family member 1) (Hydroxylysine galactosyltransferase 1)			0.000187301		17	18	17	13	17	20	11	15	18		17	18	17	13	17	20	11	15	18		17(17)	18(18)	17(17)	13(13)	17(17)	20(20)	11(11)	15(15)	18(18)		YYY YYY YYY
2802	P61803	Dolichyl-diphosphooligosaccharide--protein glycosyltransferase subunit DAD1 (Oligosaccharyl transferase subunit DAD1) (Defender against cell death 1) (DAD-1)	1180995			12497	113		1	P61803	12497	113	Dolichyl-diphosphooligosaccharide--protein glycosyltransferase subunit DAD1 (Oligosaccharyl transferase subunit DAD1) (Defender against cell death 1) (DAD-1)			0.000187301		3	3	2	1	2	1	2	3	1		3	3	2	1	2	1	2	3	1		3(3)	3(3)	2(2)	1(1)	2(2)	1(1)	2(2)	3(3)	1(1)		YYY NYN YYN
1104	P02760	Protein AMBP (Protein HC) [Cleaved into: Alpha-1-microglobulin (EC 1.6.2.-) (Alpha-1 microglycoprotein) (Complex-forming glycoprotein heterogeneous in charge)	1.17996e+06			38999	352		1	P02760	38999	352	Protein AMBP (Protein HC) [Cleaved into: Alpha-1-microglobulin (EC 1.6.2.-) (Alpha-1 microglycoprotein) (Complex-forming glycoprotein heterogeneous in charge); Inter-alpha-trypsin inhibitor light chain (ITI-LC) (Bikunin) (EDC1) (HI-30) (Uronic-acid-rich protein); Trypstatin]			0.000187301		4	4	4	2	3	3	5	5	5		4	4	4	2	3	3	5	5	5		4(4)	4(4)	4(4)	2(2)	3(3)	3(3)	5(5)	5(5)	5(5)		YYY YYY YYY
4495	Q86TC9	Myopalladin (145 kDa sarcomeric protein)	1.17575e+06			145257	1320		2	Q86TC9;Q8WX93	145257;150564	1320;1383	Myopalladin (145 kDa sarcomeric protein);Palladin (SIH002) (Sarcoma antigen NY-SAR-77)			0.000560329		0	0	0	0	0	0	0	0	0		1	1	1	1	1	1	1	1	1		0(1)	0(1)	0(1)	0(1)	0(1)	0(1)	0(1)	0(1)	0(1)		NNN NNN NNN
5984	Q9BY76	Angiopoietin-related protein 4 (Angiopoietin-like protein 4) (Hepatic fibrinogen/angiopoietin-related protein) (HFARP) [Cleaved into: ANGPTL4 N-terminal chain	1.16836e+06			45214	406		1	Q9BY76	45214	406	Angiopoietin-related protein 4 (Angiopoietin-like protein 4) (Hepatic fibrinogen/angiopoietin-related protein) (HFARP) [Cleaved into: ANGPTL4 N-terminal chain; ANGPTL4 C-terminal chain]			0.000187301		12	10	10	10	9	9	9	9	9		12	10	10	10	9	9	9	9	9		12(12)	10(10)	10(10)	10(10)	9(9)	9(9)	9(9)	9(9)	9(9)		YYY YYY YYY
1223	P05556	Integrin beta-1 (Fibronectin receptor subunit beta) (Glycoprotein IIa) (GPIIA) (VLA-4 subunit beta) (CD antigen CD29)	1.15907e+06			88415	798		1	P05556	88415	798	Integrin beta-1 (Fibronectin receptor subunit beta) (Glycoprotein IIa) (GPIIA) (VLA-4 subunit beta) (CD antigen CD29)			0.000187301		19	17	18	16	19	20	15	20	17		19	17	18	16	19	20	15	20	17		19(19)	17(17)	18(18)	16(16)	19(19)	20(20)	15(15)	20(20)	17(17)		YYY YYY YYY
1194	P05114	Non-histone chromosomal protein HMG-14 (High mobility group nucleosome-binding domain-containing protein 1)	1.15654e+06			10659	100		1	P05114	10659	100	Non-histone chromosomal protein HMG-14 (High mobility group nucleosome-binding domain-containing protein 1)			0.000187301		6	6	5	4	4	4	6	6	6		6	6	5	4	4	4	6	6	6		6(6)	6(6)	5(5)	4(4)	4(4)	4(4)	6(6)	6(6)	6(6)		YYY YYY YYY
2373	P48059	LIM and senescent cell antigen-like-containing domain protein 1 (Particularly interesting new Cys-His protein 1) (PINCH-1) (Renal carcinoma antigen NY-REN-48)	1.1552e+06			37251	325		1	P48059	37251	325	LIM and senescent cell antigen-like-containing domain protein 1 (Particularly interesting new Cys-His protein 1) (PINCH-1) (Renal carcinoma antigen NY-REN-48)			0.000187301		9	8	8	6	9	9	6	8	9		9	8	8	6	9	9	6	8	9		9(9)	8(8)	8(8)	6(6)	9(9)	9(9)	6(6)	8(8)	9(9)		YYY YYY YYY
3242	Q12905	Interleukin enhancer-binding factor 2 (Nuclear factor of activated T-cells 45 kDa)	1.15406e+06			43062	390		1	Q12905	43062	390	Interleukin enhancer-binding factor 2 (Nuclear factor of activated T-cells 45 kDa)			0.000187301		18	15	16	15	18	19	17	18	16		18	15	16	15	18	19	17	18	16		18(18)	15(15)	16(16)	15(15)	18(18)	19(19)	17(17)	18(18)	16(16)		YYY YYY YYY
111	O00391	Sulfhydryl oxidase 1 (hQSOX) (EC 1.8.3.2) (Quiescin Q6)	1153601			82578	747		1	O00391	82578	747	Sulfhydryl oxidase 1 (hQSOX) (EC 1.8.3.2) (Quiescin Q6)			0.000187301		24	23	22	12	15	19	24	27	26		24	23	22	12	15	19	24	27	26		24(24)	23(23)	22(22)	12(12)	15(15)	19(19)	24(24)	27(27)	26(26)		YYY YYY YYY
1480	P11274	Breakpoint cluster region protein (EC 2.7.11.1) (Renal carcinoma antigen NY-REN-26)	1.14881e+06			142819	1271		1	P11274	142819	1271	Breakpoint cluster region protein (EC 2.7.11.1) (Renal carcinoma antigen NY-REN-26)			0.000187301		5	5	5	2	3	4	3	5	4		5	5	5	2	3	4	3	5	4		5(5)	5(5)	5(5)	2(2)	3(3)	4(4)	3(3)	5(5)	4(4)		YYY YYY YYY
2427	P49411	Elongation factor Tu, mitochondrial (EF-Tu) (P43)	1.14804e+06			49542	452		1	P49411	49542	452	Elongation factor Tu, mitochondrial (EF-Tu) (P43)			0.000187301		23	22	19	18	18	22	18	21	20		23	22	19	18	18	22	18	21	20		23(23)	22(22)	19(19)	18(18)	18(18)	22(22)	18(18)	21(21)	20(20)		YYY YYY YYY
2485	P50281	Matrix metalloproteinase-14 (MMP-14) (EC 3.4.24.80) (MMP-X1) (Membrane-type matrix metalloproteinase 1) (MT-MMP 1) (MTMMP1) (Membrane-type-1 matrix metalloproteinase) (MT1-MMP) (MT1MMP)	1.14718e+06			65894	582		1	P50281	65894	582	Matrix metalloproteinase-14 (MMP-14) (EC 3.4.24.80) (MMP-X1) (Membrane-type matrix metalloproteinase 1) (MT-MMP 1) (MTMMP1) (Membrane-type-1 matrix metalloproteinase) (MT1-MMP) (MT1MMP)			0.000187301		11	10	10	9	9	10	8	11	10		12	11	10	9	9	11	8	11	11		11(12)	10(11)	10(10)	9(9)	9(9)	10(11)	8(8)	11(11)	10(11)		YYY YYY YYY
742	O75964	ATP synthase subunit g, mitochondrial (ATPase subunit g) (ATP synthase membrane subunit g)	1.14608e+06			11428	103		1	O75964	11428	103	ATP synthase subunit g, mitochondrial (ATPase subunit g) (ATP synthase membrane subunit g)			0.000187301		6	6	6	5	6	6	5	6	6		6	6	6	5	6	6	5	6	6		6(6)	6(6)	6(6)	5(5)	6(6)	6(6)	5(5)	6(6)	6(6)		YYY YYY YYY
1818	P22090	40S ribosomal protein S4, Y isoform 1 (Small ribosomal subunit protein eS4)	1142798			29456	263		1	P22090	29456	263	40S ribosomal protein S4, Y isoform 1 (Small ribosomal subunit protein eS4)			0.000187301		3	4	4	2	4	4	3	4	4		6	7	7	4	7	7	6	7	7		3(6)	4(7)	4(7)	2(4)	4(7)	4(7)	3(6)	4(7)	4(7)		YYY YYY YYY
37	A6NCE7	Microtubule-associated proteins 1A/1B light chain 3 beta 2 (Microtubule-associated proteins 1A/1B light chain 3B-like)	1.14178e+06			14628	125		2	A6NCE7;Q9GZQ8	14628;14688	125;125	Microtubule-associated proteins 1A/1B light chain 3 beta 2 (Microtubule-associated proteins 1A/1B light chain 3B-like);Microtubule-associated proteins 1A/1B light chain 3B (Autophagy-related protein LC3 B) (Autophagy-related ubiquitin-like modifier LC3 B) (MAP1 light chain 3-like protein 2) (MAP1A/MAP1B light chain 3 B) (MAP1A/MAP1B LC3 B) (Microtubule-associated protein 1 light chain 3 beta)			0.000187301		0	0	0	0	0	0	0	0	0		1	1	1	1	1	1	1	1	1		0(1)	0(1)	0(1)	0(1)	0(1)	0(1)	0(1)	0(1)	0(1)		NNN NNN NNN
2363	P47755	F-actin-capping protein subunit alpha-2 (CapZ alpha-2)	1.14051e+06			32949	286		2	P47755;P52907	32949;32923	286;286	F-actin-capping protein subunit alpha-2 (CapZ alpha-2);F-actin-capping protein subunit alpha-1 (CapZ alpha-1)			0.000187301		0	0	0	0	0	0	0	0	0		2	2	2	2	2	2	2	2	2		0(2)	0(2)	0(2)	0(2)	0(2)	0(2)	0(2)	0(2)	0(2)		NNN NNN NNN
2930	P78346	Ribonuclease P protein subunit p30 (RNaseP protein p30) (RNase P subunit 2)	1.1346e+06			29321	268		1	P78346	29321	268	Ribonuclease P protein subunit p30 (RNaseP protein p30) (RNase P subunit 2)			0.000187301		8	9	9	7	8	10	5	7	10		8	9	9	7	8	10	5	7	10		8(8)	9(9)	9(9)	7(7)	8(8)	10(10)	5(5)	7(7)	10(10)		YYY YYY YYY
542	O60687	Sushi repeat-containing protein SRPX2 (Sushi-repeat protein upregulated in leukemia)	1132581			52972	465		1	O60687	52972	465	Sushi repeat-containing protein SRPX2 (Sushi-repeat protein upregulated in leukemia)			0.000187301		12	13	12	13	13	12	9	11	11		12	13	12	13	13	12	9	11	11		12(12)	13(13)	12(12)	13(13)	13(13)	12(12)	9(9)	11(11)	11(11)		YYY YYY YYY
2209	P38159	RNA-binding motif protein, X chromosome (Glycoprotein p43) (Heterogeneous nuclear ribonucleoprotein G) (hnRNP G) [Cleaved into: RNA-binding motif protein, X chromosome, N-terminally processed]	1.12878e+06			42332	391		1	P38159	42332	391	RNA-binding motif protein, X chromosome (Glycoprotein p43) (Heterogeneous nuclear ribonucleoprotein G) (hnRNP G) [Cleaved into: RNA-binding motif protein, X chromosome, N-terminally processed]			0.000187301		1	2	3	1	1	1	3	2	1		2	4	5	2	3	3	6	4	2		1(2)	2(4)	3(5)	1(2)	1(3)	1(3)	3(6)	2(4)	1(2)		NYY NNN YYN
1697	P17844	Probable ATP-dependent RNA helicase DDX5 (EC 3.6.4.13) (DEAD box protein 5) (RNA helicase p68)	1.12645e+06			69148	614		1	P17844	69148	614	Probable ATP-dependent RNA helicase DDX5 (EC 3.6.4.13) (DEAD box protein 5) (RNA helicase p68)			0.000187301		17	17	17	16	14	15	16	16	17		17	17	17	16	14	15	16	16	17		17(17)	17(17)	17(17)	16(16)	14(14)	15(15)	16(16)	16(16)	17(17)		YYY YYY YYY
3220	Q12797	Aspartyl/asparaginyl beta-hydroxylase (EC 1.14.11.16) (Aspartate beta-hydroxylase) (ASP beta-hydroxylase) (Peptide-aspartate beta-dioxygenase)	1123351			85863	758		1	Q12797	85863	758	Aspartyl/asparaginyl beta-hydroxylase (EC 1.14.11.16) (Aspartate beta-hydroxylase) (ASP beta-hydroxylase) (Peptide-aspartate beta-dioxygenase)			0.000187301		25	25	25	13	22	20	17	21	22		25	25	25	13	22	20	17	21	22		25(25)	25(25)	25(25)	13(13)	22(22)	20(20)	17(17)	21(21)	22(22)		YYY YYY YYY
118	O00422	Histone deacetylase complex subunit SAP18 (18 kDa Sin3-associated polypeptide) (2HOR0202) (Cell growth-inhibiting gene 38 protein) (Sin3-associated polypeptide p18)	1.11402e+06			17561	153		1	O00422	17561	153	Histone deacetylase complex subunit SAP18 (18 kDa Sin3-associated polypeptide) (2HOR0202) (Cell growth-inhibiting gene 38 protein) (Sin3-associated polypeptide p18)			0.000187301		5	5	4	4	5	5	4	5	5		5	5	4	4	5	5	4	5	5		5(5)	5(5)	4(4)	4(4)	5(5)	5(5)	4(4)	5(5)	5(5)		YYY YYY YYY
4129	Q69YN4	Protein virilizer homolog	1113606			202025	1812		1	Q69YN4	202025	1812	Protein virilizer homolog			0.000187301		14	9	12	3	8	7	5	9	11		14	9	12	3	8	7	5	9	11		14(14)	9(9)	12(12)	3(3)	8(8)	7(7)	5(5)	9(9)	11(11)		YYY YYY YYY
1176	P04844	Dolichyl-diphosphooligosaccharide--protein glycosyltransferase subunit 2 (Dolichyl-diphosphooligosaccharide--protein glycosyltransferase 63 kDa subunit) (RIBIIR) (Ribophorin II) (RPN-II) (Ribophorin-2)	1113330			69284	631		1	P04844	69284	631	Dolichyl-diphosphooligosaccharide--protein glycosyltransferase subunit 2 (Dolichyl-diphosphooligosaccharide--protein glycosyltransferase 63 kDa subunit) (RIBIIR) (Ribophorin II) (RPN-II) (Ribophorin-2)			0.000187301		19	16	20	12	17	20	17	20	19		19	16	20	12	17	20	17	20	19		19(19)	16(16)	20(20)	12(12)	17(17)	20(20)	17(17)	20(20)	19(19)		YYY YYY YYY
3175	Q08431	Lactadherin (Breast epithelial antigen BA46) (HMFG) (MFGM) (Milk fat globule-EGF factor 8) (MFG-E8) (SED1) [Cleaved into: Lactadherin short form	1109934			43105	387		1	Q08431	43105	387	Lactadherin (Breast epithelial antigen BA46) (HMFG) (MFGM) (Milk fat globule-EGF factor 8) (MFG-E8) (SED1) [Cleaved into: Lactadherin short form; Medin]			0.000187301		13	13	13	14	15	14	13	14	13		13	13	13	14	15	14	13	14	13		13(13)	13(13)	13(13)	14(14)	15(15)	14(14)	13(13)	14(14)	13(13)		YYY YYY YYY
676	O75533	Splicing factor 3B subunit 1 (Pre-mRNA-splicing factor SF3b 155 kDa subunit) (SF3b155) (Spliceosome-associated protein 155) (SAP 155)	1.10368e+06			145830	1304		1	O75533	145830	1304	Splicing factor 3B subunit 1 (Pre-mRNA-splicing factor SF3b 155 kDa subunit) (SF3b155) (Spliceosome-associated protein 155) (SAP 155)			0.000187301		36	31	35	29	33	36	31	34	34		36	31	35	29	33	36	31	34	34		36(36)	31(31)	35(35)	29(29)	33(33)	36(36)	31(31)	34(34)	34(34)		YYY YYY YYY
1332	P08238	Heat shock protein HSP 90-beta (HSP 90) (Heat shock 84 kDa) (HSP 84) (HSP84)	1.10307e+06			83264	724		1	P08238	83264	724	Heat shock protein HSP 90-beta (HSP 90) (Heat shock 84 kDa) (HSP 84) (HSP84)			0.000187301		11	10	10	9	10	10	7	10	10		19	17	19	14	17	18	12	18	17		11(19)	10(17)	10(19)	9(14)	10(17)	10(18)	7(12)	10(18)	10(17)		YYY YYY YYY
1488	P11388	DNA topoisomerase 2-alpha (EC 5.6.2.2) (DNA topoisomerase II, alpha isozyme)	1.10157e+06			174385	1531		2	P11388;Q02880	174385;183267	1531;1626	DNA topoisomerase 2-alpha (EC 5.6.2.2) (DNA topoisomerase II, alpha isozyme);DNA topoisomerase 2-beta (EC 5.6.2.2) (DNA topoisomerase II, beta isozyme)			0.000187301		0	0	0	0	0	0	0	0	0		14	15	14	12	13	13	12	15	16		0(14)	0(15)	0(14)	0(12)	0(13)	0(13)	0(12)	0(15)	0(16)		NNN NNN NNN
6196	Q9H4G4	Golgi-associated plant pathogenesis-related protein 1 (GAPR-1) (Golgi-associated PR-1 protein) (Glioma pathogenesis-related protein 2) (GliPR 2)	1.10091e+06			17218	154		1	Q9H4G4	17218	154	Golgi-associated plant pathogenesis-related protein 1 (GAPR-1) (Golgi-associated PR-1 protein) (Glioma pathogenesis-related protein 2) (GliPR 2)			0.000187301		5	6	5	6	6	6	6	6	6		5	6	5	6	6	6	6	6	6		5(5)	6(6)	5(5)	6(6)	6(6)	6(6)	6(6)	6(6)	6(6)		YYY YYY YYY
2488	P50402	Emerin	1.09358e+06			28994	254		1	P50402	28994	254	Emerin			0.000187301		11	11	9	9	11	11	10	11	11		11	11	9	9	11	11	10	11	11		11(11)	11(11)	9(9)	9(9)	11(11)	11(11)	10(10)	11(11)	11(11)		YYY YYY YYY
1541	P13073	Cytochrome c oxidase subunit 4 isoform 1, mitochondrial (Cytochrome c oxidase polypeptide IV) (Cytochrome c oxidase subunit IV isoform 1) (COX IV-1)	1.0904e+06			19577	169		1	P13073	19577	169	Cytochrome c oxidase subunit 4 isoform 1, mitochondrial (Cytochrome c oxidase polypeptide IV) (Cytochrome c oxidase subunit IV isoform 1) (COX IV-1)			0.000187301		7	6	6	4	4	4	3	7	6		7	6	6	4	4	4	3	7	6		7(7)	6(6)	6(6)	4(4)	4(4)	4(4)	3(3)	7(7)	6(6)		YYY YYY YYY
3696	Q15436	Protein transport protein Sec23A (hSec23A) (SEC23-related protein A)	1.08982e+06			86161	765		1	Q15436	86161	765	Protein transport protein Sec23A (hSec23A) (SEC23-related protein A)			0.000187301		24	22	23	18	22	23	19	24	23		24	22	23	18	22	23	19	24	23		24(24)	22(22)	23(23)	18(18)	22(22)	23(23)	19(19)	24(24)	23(23)		YYY YYY YYY
137	O00483	Cytochrome c oxidase subunit NDUFA4 (Complex I-MLRQ) (CI-MLRQ) (NADH-ubiquinone oxidoreductase MLRQ subunit)	1.07987e+06			9370	81		1	O00483	9370	81	Cytochrome c oxidase subunit NDUFA4 (Complex I-MLRQ) (CI-MLRQ) (NADH-ubiquinone oxidoreductase MLRQ subunit)			0.000187301		4	3	3	2	2	2	4	3	3		4	3	3	2	2	2	4	3	3		4(4)	3(3)	3(3)	2(2)	2(2)	2(2)	4(4)	3(3)	3(3)		YYY YYY YYY
7284	Q9Y4F1	FERM, ARHGEF and pleckstrin domain-containing protein 1 (Chondrocyte-derived ezrin-like protein) (FERM, RhoGEF and pleckstrin domain-containing protein 1) (Pleckstrin homology domain-containing family C member 2) (PH domain-containing family C member 2)	1.07927e+06			118633	1045		1	Q9Y4F1	118633	1045	FERM, ARHGEF and pleckstrin domain-containing protein 1 (Chondrocyte-derived ezrin-like protein) (FERM, RhoGEF and pleckstrin domain-containing protein 1) (Pleckstrin homology domain-containing family C member 2) (PH domain-containing family C member 2)			0.000187301		29	25	25	19	24	28	22	29	29		29	25	25	19	24	28	22	29	29		29(29)	25(25)	25(25)	19(19)	24(24)	28(28)	22(22)	29(29)	29(29)		YYY YYY YYY
259	O15020	Spectrin beta chain, non-erythrocytic 2 (Beta-III spectrin) (Spinocerebellar ataxia 5 protein)	1.07613e+06			271325	2390		2	O15020;Q01082	271325;274609	2390;2364	Spectrin beta chain, non-erythrocytic 2 (Beta-III spectrin) (Spinocerebellar ataxia 5 protein);Spectrin beta chain, non-erythrocytic 1 (Beta-II spectrin) (Fodrin beta chain) (Spectrin, non-erythroid beta chain 1)			0.000187301		0	0	0	0	0	0	0	0	0		5	6	6	3	5	5	4	5	6		0(5)	0(6)	0(6)	0(3)	0(5)	0(5)	0(4)	0(5)	0(6)		NNN NNN NNN
630	O75367	Core histone macro-H2A.1 (Histone macroH2A1) (mH2A1) (Histone H2A.y) (H2A/y) (Medulloblastoma antigen MU-MB-50.205)	1.07609e+06			39184	369		2	O75367;Q9P0M6	39184;40058	369;372	Core histone macro-H2A.1 (Histone macroH2A1) (mH2A1) (Histone H2A.y) (H2A/y) (Medulloblastoma antigen MU-MB-50.205);Core histone macro-H2A.2 (Histone macroH2A2) (mH2A2)			0.000187301		0	0	0	0	0	0	0	0	0		2	2	2	1	2	2	1	2	2		0(2)	0(2)	0(2)	0(1)	0(2)	0(2)	0(1)	0(2)	0(2)		NNN NNN NNN
3996	Q5SSJ5	Heterochromatin protein 1-binding protein 3 (Protein HP1-BP74)	1.07579e+06			61207	553		1	Q5SSJ5	61207	553	Heterochromatin protein 1-binding protein 3 (Protein HP1-BP74)			0.000187301		18	17	17	16	16	17	14	17	18		18	17	17	16	16	17	14	17	18		18(18)	17(17)	17(17)	16(16)	16(16)	17(17)	14(14)	17(17)	18(18)		YYY YYY YYY
3600	Q15005	Signal peptidase complex subunit 2 (Microsomal signal peptidase 25 kDa subunit) (SPase 25 kDa subunit)	1.07534e+06			25003	226		1	Q15005	25003	226	Signal peptidase complex subunit 2 (Microsomal signal peptidase 25 kDa subunit) (SPase 25 kDa subunit)			0.000187301		7	7	7	5	4	5	4	7	6		7	7	7	5	4	5	4	7	6		7(7)	7(7)	7(7)	5(5)	4(4)	5(5)	4(4)	7(7)	6(6)		YYY YYY YYY
2178	P36542	ATP synthase subunit gamma, mitochondrial (ATP synthase F1 subunit gamma) (F-ATPase gamma subunit)	1.0749e+06			32996	298		1	P36542	32996	298	ATP synthase subunit gamma, mitochondrial (ATP synthase F1 subunit gamma) (F-ATPase gamma subunit)			0.000187301		9	9	8	4	6	6	7	9	8		9	9	8	4	6	6	7	9	8		9(9)	9(9)	8(8)	4(4)	6(6)	6(6)	7(7)	9(9)	8(8)		YYY YYY YYY
2745	P60709	Actin, cytoplasmic 1 (EC 3.6.4.-) (Beta-actin) [Cleaved into: Actin, cytoplasmic 1, N-terminally processed]	1.06832e+06			41737	375		3	P60709;P63261;Q562R1	41737;41793;42003	375;375;376	Actin, cytoplasmic 1 (EC 3.6.4.-) (Beta-actin) [Cleaved into: Actin, cytoplasmic 1, N-terminally processed];Actin, cytoplasmic 2 (EC 3.6.4.-) (Gamma-actin) [Cleaved into: Actin, cytoplasmic 2, N-terminally processed];Beta-actin-like protein 2 (Kappa-actin)			0.000560329		0	0	0	0	0	0	0	0	0		1	1	1	1	1	1	0	1	1		0(1)	0(1)	0(1)	0(1)	0(1)	0(1)	0(0)	0(1)	0(1)		NNN NNN NNN
868	O95425	Supervillin (Archvillin) (p205/p250)	1.0645e+06			247746	2214		1	O95425	247746	2214	Supervillin (Archvillin) (p205/p250)			0.000187301		80	76	78	62	70	69	66	81	81		80	76	78	62	70	69	66	81	81		80(80)	76(76)	78(78)	62(62)	70(70)	69(69)	66(66)	81(81)	81(81)		YYY YYY YYY
2275	P42166	Lamina-associated polypeptide 2, isoform alpha (Thymopoietin isoform alpha) (TP alpha) (Thymopoietin-related peptide isoform alpha) (TPRP isoform alpha) [Cleaved into: Thymopoietin (TP) (Splenin)	1.06332e+06			75492	694		1	P42166	75492	694	Lamina-associated polypeptide 2, isoform alpha (Thymopoietin isoform alpha) (TP alpha) (Thymopoietin-related peptide isoform alpha) (TPRP isoform alpha) [Cleaved into: Thymopoietin (TP) (Splenin); Thymopentin (TP5)]			0.000187301		23	24	22	11	16	17	14	24	21		23	24	22	11	16	17	14	24	21		23(23)	24(24)	22(22)	11(11)	16(16)	17(17)	14(14)	24(24)	21(21)		YYY YYY YYY
2755	P60953	Cell division control protein 42 homolog (EC 3.6.5.2) (G25K GTP-binding protein)	1.0625e+06			21259	191		1	P60953	21259	191	Cell division control protein 42 homolog (EC 3.6.5.2) (G25K GTP-binding protein)			0.000187301		6	5	6	6	6	6	6	6	6		6	5	6	6	6	6	6	6	6		6(6)	5(5)	6(6)	6(6)	6(6)	6(6)	6(6)	6(6)	6(6)		YYY YYY YYY
2332	P46087	Probable 28S rRNA (cytosine(4447)-C(5))-methyltransferase (EC 2.1.1.-) (Nucleolar protein 1) (Nucleolar protein 2 homolog) (Proliferating-cell nucleolar antigen p120) (Proliferation-associated nucleolar protein p120)	1.0624e+06			89302	812		1	P46087	89302	812	Probable 28S rRNA (cytosine(4447)-C(5))-methyltransferase (EC 2.1.1.-) (Nucleolar protein 1) (Nucleolar protein 2 homolog) (Proliferating-cell nucleolar antigen p120) (Proliferation-associated nucleolar protein p120)			0.000187301		18	16	19	16	17	19	15	18	18		18	16	19	16	17	19	15	18	18		18(18)	16(16)	19(19)	16(16)	17(17)	19(19)	15(15)	18(18)	18(18)		YYY YYY YYY
1589	P14406	Cytochrome c oxidase subunit 7A2, mitochondrial (Cytochrome c oxidase subunit VIIa-liver/heart) (Cytochrome c oxidase subunit VIIa-L) (Cytochrome c oxidase subunit VIIaL)	1.06225e+06			9396	83		1	P14406	9396	83	Cytochrome c oxidase subunit 7A2, mitochondrial (Cytochrome c oxidase subunit VIIa-liver/heart) (Cytochrome c oxidase subunit VIIa-L) (Cytochrome c oxidase subunit VIIaL)			0.00106026		1	1	1	1	1	1	1	1	1		1	1	1	1	1	1	1	1	1		1(1)	1(1)	1(1)	1(1)	1(1)	1(1)	1(1)	1(1)	1(1)		NNN NNN NNN
3028	Q00688	Peptidyl-prolyl cis-trans isomerase FKBP3 (PPIase FKBP3) (EC 5.2.1.8) (25 kDa FK506-binding protein) (25 kDa FKBP) (FKBP-25) (FK506-binding protein 3) (FKBP-3) (Immunophilin FKBP25) (Rapamycin-selective 25 kDa immunophilin) (Rotamase)	1.06125e+06			25177	224		1	Q00688	25177	224	Peptidyl-prolyl cis-trans isomerase FKBP3 (PPIase FKBP3) (EC 5.2.1.8) (25 kDa FK506-binding protein) (25 kDa FKBP) (FKBP-25) (FK506-binding protein 3) (FKBP-3) (Immunophilin FKBP25) (Rapamycin-selective 25 kDa immunophilin) (Rotamase)			0.000187301		7	6	7	5	6	6	7	7	7		7	6	7	5	6	6	7	7	7		7(7)	6(6)	7(7)	5(5)	6(6)	6(6)	7(7)	7(7)	7(7)		YYY YYY YYY
68	E9PRG8	Uncharacterized protein C11orf98	1.05771e+06			14234	123		1	E9PRG8	14234	123	Uncharacterized protein C11orf98			0.000187301		3	3	3	3	2	2	3	3	3		3	3	3	3	2	2	3	3	3		3(3)	3(3)	3(3)	3(3)	2(2)	2(2)	3(3)	3(3)	3(3)		YYY YYY YYY
365	O43175	D-3-phosphoglycerate dehydrogenase (3-PGDH) (EC 1.1.1.95) (2-oxoglutarate reductase) (EC 1.1.1.399) (Malate dehydrogenase) (EC 1.1.1.37)	1.05258e+06			56651	533		1	O43175	56651	533	D-3-phosphoglycerate dehydrogenase (3-PGDH) (EC 1.1.1.95) (2-oxoglutarate reductase) (EC 1.1.1.399) (Malate dehydrogenase) (EC 1.1.1.37)			0.000187301		14	14	15	13	15	14	10	15	15		14	14	15	13	15	14	10	15	15		14(14)	14(14)	15(15)	13(13)	15(15)	14(14)	10(10)	15(15)	15(15)		YYY YYY YYY
1932	P27348	14-3-3 protein theta (14-3-3 protein T-cell) (14-3-3 protein tau) (Protein HS1)	1.05221e+06			27764	245		1	P27348	27764	245	14-3-3 protein theta (14-3-3 protein T-cell) (14-3-3 protein tau) (Protein HS1)			0.000187301		8	9	9	7	9	9	9	9	9		8	9	9	7	9	9	9	9	9		8(8)	9(9)	9(9)	7(7)	9(9)	9(9)	9(9)	9(9)	9(9)		YYY YYY YYY
1721	P18754	Regulator of chromosome condensation (Cell cycle regulatory protein) (Chromosome condensation protein 1)	1050576			44969	421		1	P18754	44969	421	Regulator of chromosome condensation (Cell cycle regulatory protein) (Chromosome condensation protein 1)			0.000187301		12	12	13	8	13	12	12	13	12		12	12	13	8	13	12	12	13	12		12(12)	12(12)	13(13)	8(8)	13(13)	12(12)	12(12)	13(13)	12(12)		YYY YYY YYY
2312	P43307	Translocon-associated protein subunit alpha (TRAP-alpha) (Signal sequence receptor subunit alpha) (SSR-alpha)	1.05053e+06			32235	286		1	P43307	32235	286	Translocon-associated protein subunit alpha (TRAP-alpha) (Signal sequence receptor subunit alpha) (SSR-alpha)			0.000187301		4	4	4	4	4	4	4	4	4		4	4	4	4	4	4	4	4	4		4(4)	4(4)	4(4)	4(4)	4(4)	4(4)	4(4)	4(4)	4(4)		YYY YYY YYY
4159	Q6KF10	Growth/differentiation factor 6 (GDF-6) (Bone morphogenetic protein 13) (BMP-13) (Growth/differentiation factor 16)	1.05018e+06			50662	455		1	Q6KF10	50662	455	Growth/differentiation factor 6 (GDF-6) (Bone morphogenetic protein 13) (BMP-13) (Growth/differentiation factor 16)			0.000187301		16	13	7	12	15	16	13	16	14		16	13	7	12	15	16	13	16	14		16(16)	13(13)	7(7)	12(12)	15(15)	16(16)	13(13)	16(16)	14(14)		YYY YYY YYY
2756	P60981	Destrin (Actin-depolymerizing factor) (ADF)	1.04766e+06			18506	165		1	P60981	18506	165	Destrin (Actin-depolymerizing factor) (ADF)			0.000187301		11	10	12	10	10	12	11	12	12		11	10	12	10	10	12	11	12	12		11(11)	10(10)	12(12)	10(10)	10(10)	12(12)	11(11)	12(12)	12(12)		YYY YYY YYY
6740	Q9P0L0	Vesicle-associated membrane protein-associated protein A (VAMP-A) (VAMP-associated protein A) (VAP-A) (33 kDa VAMP-associated protein) (VAP-33)	1.0459e+06			27893	249		1	Q9P0L0	27893	249	Vesicle-associated membrane protein-associated protein A (VAMP-A) (VAMP-associated protein A) (VAP-A) (33 kDa VAMP-associated protein) (VAP-33)			0.000187301		7	6	5	6	5	6	6	7	6		7	6	5	6	5	6	6	7	6		7(7)	6(6)	5(5)	6(6)	5(5)	6(6)	6(6)	7(7)	6(6)		YYY YYY YYY
5692	Q99439	Calponin-2 (Calponin H2, smooth muscle) (Neutral calponin)	1044690			33697	309		1	Q99439	33697	309	Calponin-2 (Calponin H2, smooth muscle) (Neutral calponin)			0.000187301		7	8	8	8	8	8	8	8	7		7	8	8	8	8	8	8	8	7		7(7)	8(8)	8(8)	8(8)	8(8)	8(8)	8(8)	8(8)	7(7)		YYY YYY YYY
1059	P02461	Collagen alpha-1(III) chain	1.03233e+06			138564	1466		1	P02461	138564	1466	Collagen alpha-1(III) chain			0.000187301		18	18	13	12	14	15	14	18	20		18	18	13	12	14	15	14	18	20		18(18)	18(18)	13(13)	12(12)	14(14)	15(15)	14(14)	18(18)	20(20)		YYY YYY YYY
2276	P42224	Signal transducer and activator of transcription 1-alpha/beta (Transcription factor ISGF-3 components p91/p84)	1.02997e+06			87335	750		1	P42224	87335	750	Signal transducer and activator of transcription 1-alpha/beta (Transcription factor ISGF-3 components p91/p84)			0.000187301		24	25	25	20	25	28	18	23	23		24	25	25	20	25	28	18	23	23		24(24)	25(25)	25(25)	20(20)	25(25)	28(28)	18(18)	23(23)	23(23)		YYY YYY YYY
5130	Q8WXR4	Myosin-IIIb (EC 2.7.11.1)	1.02973e+06			151829	1341		1	Q8WXR4	151829	1341	Myosin-IIIb (EC 2.7.11.1)			0.000560329		1	1	1	1	1	1	1	1	1		1	1	1	1	1	1	1	1	1		1(1)	1(1)	1(1)	1(1)	1(1)	1(1)	1(1)	1(1)	1(1)		NNN NNN NNN
6857	Q9UDY4	DnaJ homolog subfamily B member 4 (Heat shock 40 kDa protein 1 homolog) (HSP40 homolog) (Heat shock protein 40 homolog) (Human liver DnaJ-like protein)	1025737			37807	337		1	Q9UDY4	37807	337	DnaJ homolog subfamily B member 4 (Heat shock 40 kDa protein 1 homolog) (HSP40 homolog) (Heat shock protein 40 homolog) (Human liver DnaJ-like protein)			0.000187301		15	15	15	14	14	15	12	14	12		15	15	15	14	14	15	12	14	12		15(15)	15(15)	15(15)	14(14)	14(14)	15(15)	12(12)	14(14)	12(12)		YYY YYY YYY
291	O15145	Actin-related protein 2/3 complex subunit 3 (Arp2/3 complex 21 kDa subunit) (p21-ARC)	1.02298e+06			20547	178		1	O15145	20547	178	Actin-related protein 2/3 complex subunit 3 (Arp2/3 complex 21 kDa subunit) (p21-ARC)			0.000187301		5	5	5	4	5	5	5	5	5		5	5	5	4	5	5	5	5	5		5(5)	5(5)	5(5)	4(4)	5(5)	5(5)	5(5)	5(5)	5(5)		YYY YYY YYY
662	O75477	Erlin-1 (Endoplasmic reticulum lipid raft-associated protein 1) (Protein KE04) (Stomatin-prohibitin-flotillin-HflC/K domain-containing protein 1) (SPFH domain-containing protein 1)	1.01805e+06			39171	348		2	O75477;O94905	39171;37840	348;339	Erlin-1 (Endoplasmic reticulum lipid raft-associated protein 1) (Protein KE04) (Stomatin-prohibitin-flotillin-HflC/K domain-containing protein 1) (SPFH domain-containing protein 1);Erlin-2 (Endoplasmic reticulum lipid raft-associated protein 2) (Stomatin-prohibitin-flotillin-HflC/K domain-containing protein 2) (SPFH domain-containing protein 2)			0.000187301		0	0	0	0	0	0	0	0	0		2	2	2	2	2	2	2	2	2		0(2)	0(2)	0(2)	0(2)	0(2)	0(2)	0(2)	0(2)	0(2)		NNN NNN NNN
1769	P20339	Ras-related protein Rab-5A (EC 3.6.5.2)	1.01681e+06			23659	215		3	P20339;P51148;P61020	23659;23483;23707	215;216;215	Ras-related protein Rab-5A (EC 3.6.5.2);Ras-related protein Rab-5C (EC 3.6.5.2) (L1880) (RAB5L);Ras-related protein Rab-5B (EC 3.6.5.2)			0.000187301		0	0	0	0	0	0	0	0	0		3	3	3	2	3	3	2	3	3		0(3)	0(3)	0(3)	0(2)	0(3)	0(3)	0(2)	0(3)	0(3)		NNN NNN NNN
664	O75489	NADH dehydrogenase [ubiquinone] iron-sulfur protein 3, mitochondrial (EC 7.1.1.2) (Complex I-30kD) (CI-30kD) (NADH-ubiquinone oxidoreductase 30 kDa subunit)	1.00884e+06			30242	264		1	O75489	30242	264	NADH dehydrogenase [ubiquinone] iron-sulfur protein 3, mitochondrial (EC 7.1.1.2) (Complex I-30kD) (CI-30kD) (NADH-ubiquinone oxidoreductase 30 kDa subunit)			0.000187301		10	9	9	7	9	10	9	10	10		10	9	9	7	9	10	9	10	10		10(10)	9(9)	9(9)	7(7)	9(9)	10(10)	9(9)	10(10)	10(10)		YYY YYY YYY
6433	Q9NQC3	Reticulon-4 (Foocen) (Neurite outgrowth inhibitor) (Nogo protein) (Neuroendocrine-specific protein) (NSP) (Neuroendocrine-specific protein C homolog) (RTN-x) (Reticulon-5)	1.00747e+06			129931	1192		1	Q9NQC3	129931	1192	Reticulon-4 (Foocen) (Neurite outgrowth inhibitor) (Nogo protein) (Neuroendocrine-specific protein) (NSP) (Neuroendocrine-specific protein C homolog) (RTN-x) (Reticulon-5)			0.000187301		5	5	6	4	5	5	5	5	6		5	5	6	4	5	5	5	5	6		5(5)	5(5)	6(6)	4(4)	5(5)	5(5)	5(5)	5(5)	6(6)		YYY YYY YYY
2940	P78371	T-complex protein 1 subunit beta (TCP-1-beta) (CCT-beta)	1.00592e+06			57488	535		1	P78371	57488	535	T-complex protein 1 subunit beta (TCP-1-beta) (CCT-beta)			0.000187301		28	27	26	20	23	27	22	27	27		28	27	26	20	23	27	22	27	27		28(28)	27(27)	26(26)	20(20)	23(23)	27(27)	22(22)	27(27)	27(27)		YYY YYY YYY
983	P00403	Cytochrome c oxidase subunit 2 (EC 7.1.1.9) (Cytochrome c oxidase polypeptide II)	1.00566e+06			25565	227		1	P00403	25565	227	Cytochrome c oxidase subunit 2 (EC 7.1.1.9) (Cytochrome c oxidase polypeptide II)			0.000187301		6	5	5	3	5	5	3	5	6		6	5	5	3	5	5	3	5	6		6(6)	5(5)	5(5)	3(3)	5(5)	5(5)	3(3)	5(5)	6(6)		YYY YYY YYY
4286	Q6UY14	ADAMTS-like protein 4 (ADAMTSL-4) (Thrombospondin repeat-containing protein 1)	1.00268e+06			116545	1074		1	Q6UY14	116545	1074	ADAMTS-like protein 4 (ADAMTSL-4) (Thrombospondin repeat-containing protein 1)			0.000187301		16	18	18	21	19	18	21	23	22		16	18	18	21	19	18	21	23	22		16(16)	18(18)	18(18)	21(21)	19(19)	18(18)	21(21)	23(23)	22(22)		YYY YYY YYY
2512	P50991	T-complex protein 1 subunit delta (TCP-1-delta) (CCT-delta) (Stimulator of TAR RNA-binding)	1.00052e+06			57924	539		1	P50991	57924	539	T-complex protein 1 subunit delta (TCP-1-delta) (CCT-delta) (Stimulator of TAR RNA-binding)			0.000187301		22	23	21	17	18	17	19	21	21		22	23	21	17	18	17	19	21	21		22(22)	23(23)	21(21)	17(17)	18(18)	17(17)	19(19)	21(21)	21(21)		YYY YYY YYY
7076	Q9UNL2	Translocon-associated protein subunit gamma (TRAP-gamma) (Signal sequence receptor subunit gamma) (SSR-gamma)	998494			21080	185		1	Q9UNL2	21080	185	Translocon-associated protein subunit gamma (TRAP-gamma) (Signal sequence receptor subunit gamma) (SSR-gamma)			0.000727008		1	1	1	1	1	1	1	1	1		1	1	1	1	1	1	1	1	1		1(1)	1(1)	1(1)	1(1)	1(1)	1(1)	1(1)	1(1)	1(1)		NNN NNN NNN
1540	P13010	X-ray repair cross-complementing protein 5 (EC 3.6.4.-) (86 kDa subunit of Ku antigen) (ATP-dependent DNA helicase 2 subunit 2) (ATP-dependent DNA helicase II 80 kDa subunit) (CTC box-binding factor 85 kDa subunit) (CTC85) (CTCBF) (DNA repair protein XRCC5) (Ku80) (Ku86) (Lupus Ku autoantigen protein p86) (Nuclear factor IV) (Thyroid-lupus autoantigen) (TLAA) (X-ray repair complementing defective…	992963			82705	732		1	P13010	82705	732	X-ray repair cross-complementing protein 5 (EC 3.6.4.-) (86 kDa subunit of Ku antigen) (ATP-dependent DNA helicase 2 subunit 2) (ATP-dependent DNA helicase II 80 kDa subunit) (CTC box-binding factor 85 kDa subunit) (CTC85) (CTCBF) (DNA repair protein XRCC5) (Ku80) (Ku86) (Lupus Ku autoantigen protein p86) (Nuclear factor IV) (Thyroid-lupus autoantigen) (TLAA) (X-ray repair complementing defective…			0.000187301		20	17	21	10	16	19	16	13	19		20	17	21	10	16	19	16	13	19		20(20)	17(17)	21(21)	10(10)	16(16)	19(19)	16(16)	13(13)	19(19)		YYY YYY YYY
2394	P48643	T-complex protein 1 subunit epsilon (TCP-1-epsilon) (CCT-epsilon)	987077			59671	541		1	P48643	59671	541	T-complex protein 1 subunit epsilon (TCP-1-epsilon) (CCT-epsilon)			0.000187301		30	31	31	18	21	26	18	29	29		30	31	31	18	21	26	18	29	29		30(30)	31(31)	31(31)	18(18)	21(21)	26(26)	18(18)	29(29)	29(29)		YYY YYY YYY
3077	Q02809	Procollagen-lysine,2-oxoglutarate 5-dioxygenase 1 (EC 1.14.11.4) (Lysyl hydroxylase 1) (LH1)	978715			83550	727		1	Q02809	83550	727	Procollagen-lysine,2-oxoglutarate 5-dioxygenase 1 (EC 1.14.11.4) (Lysyl hydroxylase 1) (LH1)			0.000187301		30	27	27	24	25	29	23	27	29		30	27	27	24	25	29	23	27	29		30(30)	27(27)	27(27)	24(24)	25(25)	29(29)	23(23)	27(27)	29(29)		YYY YYY YYY
1444	P10515	Dihydrolipoyllysine-residue acetyltransferase component of pyruvate dehydrogenase complex, mitochondrial (EC 2.3.1.12) (70 kDa mitochondrial autoantigen of primary biliary cirrhosis) (PBC) (Dihydrolipoamide acetyltransferase component of pyruvate dehydrogenase complex) (M2 antigen complex 70 kDa subunit) (Pyruvate dehydrogenase complex component E2) (PDC-E2) (PDCE2)	976121			68997	647		1	P10515	68997	647	Dihydrolipoyllysine-residue acetyltransferase component of pyruvate dehydrogenase complex, mitochondrial (EC 2.3.1.12) (70 kDa mitochondrial autoantigen of primary biliary cirrhosis) (PBC) (Dihydrolipoamide acetyltransferase component of pyruvate dehydrogenase complex) (M2 antigen complex 70 kDa subunit) (Pyruvate dehydrogenase complex component E2) (PDC-E2) (PDCE2)			0.000187301		12	13	13	5	9	10	8	12	11		12	13	13	5	9	10	8	12	11		12(12)	13(13)	13(13)	5(5)	9(9)	10(10)	8(8)	12(12)	11(11)		YYY YYY YYY
2496	P50552	Vasodilator-stimulated phosphoprotein (VASP)	975916			39830	380		1	P50552	39830	380	Vasodilator-stimulated phosphoprotein (VASP)			0.000187301		16	16	15	14	16	16	14	15	15		16	16	15	14	16	16	14	15	15		16(16)	16(16)	15(15)	14(14)	16(16)	16(16)	14(14)	15(15)	15(15)		YYY YYY YYY
2344	P46777	60S ribosomal protein L5 (Large ribosomal subunit protein uL18)	975857			34363	297		1	P46777	34363	297	60S ribosomal protein L5 (Large ribosomal subunit protein uL18)			0.000187301		12	12	13	9	11	12	11	13	13		12	12	13	9	11	12	11	13	13		12(12)	12(12)	13(13)	9(9)	11(11)	12(12)	11(11)	13(13)	13(13)		YYY YYY YYY
620	O75335	Liprin-alpha-4 (Protein tyrosine phosphatase receptor type f polypeptide-interacting protein alpha-4) (PTPRF-interacting protein alpha-4)	974761			134404	1185		1	O75335	134404	1185	Liprin-alpha-4 (Protein tyrosine phosphatase receptor type f polypeptide-interacting protein alpha-4) (PTPRF-interacting protein alpha-4)			0.00880694		0	0	0	0	0	0	0	0	0		1	1	1	1	1	1	1	1	1		0(1)	0(1)	0(1)	0(1)	0(1)	0(1)	0(1)	0(1)	0(1)		NNN NNN NNN
1093	P02656	Apolipoprotein C-III (Apo-CIII) (ApoC-III) (Apolipoprotein C3)	970019			10852	99		1	P02656	10852	99	Apolipoprotein C-III (Apo-CIII) (ApoC-III) (Apolipoprotein C3)			0.000187301		2	2	2	2	2	2	2	2	2		2	2	2	2	2	2	2	2	2		2(2)	2(2)	2(2)	2(2)	2(2)	2(2)	2(2)	2(2)	2(2)		YYY YYY YYY
3414	Q13724	Mannosyl-oligosaccharide glucosidase (EC 3.2.1.106) (Processing A-glucosidase I)	969361			91918	837		1	Q13724	91918	837	Mannosyl-oligosaccharide glucosidase (EC 3.2.1.106) (Processing A-glucosidase I)			0.000187301		23	21	17	17	17	18	13	19	21		23	21	17	17	17	18	13	19	21		23(23)	21(21)	17(17)	17(17)	17(17)	18(18)	13(13)	19(19)	21(21)		YYY YYY YYY
991	P00505	Aspartate aminotransferase, mitochondrial (mAspAT) (EC 2.6.1.1) (EC 2.6.1.7) (Fatty acid-binding protein) (FABP-1) (Glutamate oxaloacetate transaminase 2) (Kynurenine aminotransferase 4) (Kynurenine aminotransferase IV) (Kynurenine--oxoglutarate transaminase 4) (Kynurenine--oxoglutarate transaminase IV) (Plasma membrane-associated fatty acid-binding protein) (FABPpm) (Transaminase A)	968907			47518	430		1	P00505	47518	430	Aspartate aminotransferase, mitochondrial (mAspAT) (EC 2.6.1.1) (EC 2.6.1.7) (Fatty acid-binding protein) (FABP-1) (Glutamate oxaloacetate transaminase 2) (Kynurenine aminotransferase 4) (Kynurenine aminotransferase IV) (Kynurenine--oxoglutarate transaminase 4) (Kynurenine--oxoglutarate transaminase IV) (Plasma membrane-associated fatty acid-binding protein) (FABPpm) (Transaminase A)			0.000187301		12	15	11	6	12	13	12	12	11		12	15	11	6	12	13	12	12	11		12(12)	15(15)	11(11)	6(6)	12(12)	13(13)	12(12)	12(12)	11(11)		YYY YYY YYY
1300	P07900	Heat shock protein HSP 90-alpha (EC 3.6.4.10) (Heat shock 86 kDa) (HSP 86) (HSP86) (Lipopolysaccharide-associated protein 2) (LAP-2) (LPS-associated protein 2) (Renal carcinoma antigen NY-REN-38)	968808			84660	732		3	P07900;P08238;Q58FF6	84660;83264;58264	732;724;505	Heat shock protein HSP 90-alpha (EC 3.6.4.10) (Heat shock 86 kDa) (HSP 86) (HSP86) (Lipopolysaccharide-associated protein 2) (LAP-2) (LPS-associated protein 2) (Renal carcinoma antigen NY-REN-38);Heat shock protein HSP 90-beta (HSP 90) (Heat shock 84 kDa) (HSP 84) (HSP84);Putative heat shock protein HSP 90-beta 4			0.000187301		0	0	0	0	0	0	0	0	0		3	3	3	3	3	3	2	3	3		0(3)	0(3)	0(3)	0(3)	0(3)	0(3)	0(2)	0(3)	0(3)		NNN NNN NNN
1500	P11940	Polyadenylate-binding protein 1 (PABP-1) (Poly(A)-binding protein 1)	967652			70671	636		1	P11940	70671	636	Polyadenylate-binding protein 1 (PABP-1) (Poly(A)-binding protein 1)			0.000187301		4	4	4	4	4	4	4	3	4		15	15	15	12	15	15	15	14	15		4(15)	4(15)	4(15)	4(12)	4(15)	4(15)	4(15)	3(14)	4(15)		YYY YYY YYY
388	O43390	Heterogeneous nuclear ribonucleoprotein R (hnRNP R)	961235			70943	633		1	O43390	70943	633	Heterogeneous nuclear ribonucleoprotein R (hnRNP R)			0.000187301		18	17	16	15	16	17	15	15	18		18	17	16	15	16	17	15	15	18		18(18)	17(17)	16(16)	15(15)	16(16)	17(17)	15(15)	15(15)	18(18)		YYY YYY YYY
2765	P61026	Ras-related protein Rab-10 (EC 3.6.5.2)	960002			22541	200		1	P61026	22541	200	Ras-related protein Rab-10 (EC 3.6.5.2)			0.000187301		6	6	6	4	6	6	5	6	6		6	6	6	4	6	6	5	6	6		6(6)	6(6)	6(6)	4(4)	6(6)	6(6)	5(5)	6(6)	6(6)		YYY YYY YYY
2010	P30086	Phosphatidylethanolamine-binding protein 1 (PEBP-1) (HCNPpp) (Neuropolypeptide h3) (Prostatic-binding protein) (Raf kinase inhibitor protein) (RKIP) [Cleaved into: Hippocampal cholinergic neurostimulating peptide (HCNP)]	959842			21057	187		1	P30086	21057	187	Phosphatidylethanolamine-binding protein 1 (PEBP-1) (HCNPpp) (Neuropolypeptide h3) (Prostatic-binding protein) (Raf kinase inhibitor protein) (RKIP) [Cleaved into: Hippocampal cholinergic neurostimulating peptide (HCNP)]			0.000187301		4	4	4	4	6	5	5	4	5		4	4	4	4	6	5	5	4	5		4(4)	4(4)	4(4)	4(4)	6(6)	5(5)	5(5)	4(4)	5(5)		YYY YYY YYY
1382	P09429	High mobility group protein B1 (High mobility group protein 1) (HMG-1)	959566			24894	215		1	P09429	24894	215	High mobility group protein B1 (High mobility group protein 1) (HMG-1)			0.000187301		4	3	4	3	2	3	3	2	3		7	7	9	6	5	6	7	6	6		4(7)	3(7)	4(9)	3(6)	2(5)	3(6)	3(7)	2(6)	3(6)		YYY YYY YYY
2024	P30536	Translocator protein (Mitochondrial benzodiazepine receptor) (PKBS) (Peripheral-type benzodiazepine receptor) (PBR)	958662			18828	169		1	P30536	18828	169	Translocator protein (Mitochondrial benzodiazepine receptor) (PKBS) (Peripheral-type benzodiazepine receptor) (PBR)			0.000187301		1	1	1	1	1	1	1	1	1		1	1	1	1	1	1	1	1	1		1(1)	1(1)	1(1)	1(1)	1(1)	1(1)	1(1)	1(1)	1(1)		NNN NNN NNN
1735	P19338	Nucleolin (Protein C23)	957201			76614	710		1	P19338	76614	710	Nucleolin (Protein C23)			0.000187301		18	17	18	12	15	19	16	16	19		18	17	18	12	15	19	16	16	19		18(18)	17(17)	18(18)	12(12)	15(15)	19(19)	16(16)	16(16)	19(19)		YYY YYY YYY
988	P00488	Coagulation factor XIII A chain (Coagulation factor XIIIa) (EC 2.3.2.13) (Protein-glutamine gamma-glutamyltransferase A chain) (Transglutaminase A chain)	956876			83268	732		1	P00488	83268	732	Coagulation factor XIII A chain (Coagulation factor XIIIa) (EC 2.3.2.13) (Protein-glutamine gamma-glutamyltransferase A chain) (Transglutaminase A chain)			0.000187301		4	4	4	4	4	4	4	4	4		4	4	4	4	4	4	4	4	4		4(4)	4(4)	4(4)	4(4)	4(4)	4(4)	4(4)	4(4)	4(4)		YYY YYY YYY
3349	Q13423	NAD(P) transhydrogenase, mitochondrial (EC 7.1.1.1) (Nicotinamide nucleotide transhydrogenase) (Pyridine nucleotide transhydrogenase)	954335			113896	1086		1	Q13423	113896	1086	NAD(P) transhydrogenase, mitochondrial (EC 7.1.1.1) (Nicotinamide nucleotide transhydrogenase) (Pyridine nucleotide transhydrogenase)			0.000187301		23	23	19	12	17	19	8	21	19		23	23	19	12	17	19	8	21	19		23(23)	23(23)	19(19)	12(12)	17(17)	19(19)	8(8)	21(21)	19(19)		YYY YYY YYY
60	A8MWD9	Putative small nuclear ribonucleoprotein G-like protein 15	953797			8544	76		2	A8MWD9;P62308	8544;8496	76;76	Putative small nuclear ribonucleoprotein G-like protein 15;Small nuclear ribonucleoprotein G (snRNP-G) (Sm protein G) (Sm-G) (SmG)			0.000187301		0	0	0	0	0	0	0	0	0		2	2	2	2	2	2	2	2	2		0(2)	0(2)	0(2)	0(2)	0(2)	0(2)	0(2)	0(2)	0(2)		NNN NNN NNN
6504	Q9NS66	Probable G-protein coupled receptor 173 (Super conserved receptor expressed in brain 3)	951333			41481	373		1	Q9NS66	41481	373	Probable G-protein coupled receptor 173 (Super conserved receptor expressed in brain 3)			0.00466838		1	1	1	1	1	1	1	1	1		1	1	1	1	1	1	1	1	1		1(1)	1(1)	1(1)	1(1)	1(1)	1(1)	1(1)	1(1)	1(1)		NNN NNN NNN
1911	P26022	Pentraxin-related protein PTX3 (Pentaxin-related protein PTX3) (Tumor necrosis factor alpha-induced protein 5) (TNF alpha-induced protein 5) (Tumor necrosis factor-inducible gene 14 protein) (TSG-14)	951322			41976	381		1	P26022	41976	381	Pentraxin-related protein PTX3 (Pentaxin-related protein PTX3) (Tumor necrosis factor alpha-induced protein 5) (TNF alpha-induced protein 5) (Tumor necrosis factor-inducible gene 14 protein) (TSG-14)			0.000187301		11	12	11	10	11	12	10	12	11		11	12	11	10	11	12	10	12	11		11(11)	12(12)	11(11)	10(10)	11(11)	12(12)	10(10)	12(12)	11(11)		YYY YYY YYY
1306	P07942	Laminin subunit beta-1 (Laminin B1 chain) (Laminin-1 subunit beta) (Laminin-10 subunit beta) (Laminin-12 subunit beta) (Laminin-2 subunit beta) (Laminin-6 subunit beta) (Laminin-8 subunit beta)	945311			198038	1786		1	P07942	198038	1786	Laminin subunit beta-1 (Laminin B1 chain) (Laminin-1 subunit beta) (Laminin-10 subunit beta) (Laminin-12 subunit beta) (Laminin-2 subunit beta) (Laminin-6 subunit beta) (Laminin-8 subunit beta)			0.000187301		44	38	38	30	29	33	42	46	47		44	38	38	30	29	33	42	46	47		44(44)	38(38)	38(38)	30(30)	29(29)	33(33)	42(42)	46(46)	47(47)		YYY YYY YYY
3685	Q15393	Splicing factor 3B subunit 3 (Pre-mRNA-splicing factor SF3b 130 kDa subunit) (SF3b130) (STAF130) (Spliceosome-associated protein 130) (SAP 130)	945129			135577	1217		1	Q15393	135577	1217	Splicing factor 3B subunit 3 (Pre-mRNA-splicing factor SF3b 130 kDa subunit) (SF3b130) (STAF130) (Spliceosome-associated protein 130) (SAP 130)			0.000187301		29	30	31	23	29	27	24	29	29		29	30	31	23	29	27	24	29	29		29(29)	30(30)	31(31)	23(23)	29(29)	27(27)	24(24)	29(29)	29(29)		YYY YYY YYY
1946	P27695	DNA-(apurinic or apyrimidinic site) endonuclease (EC 3.1.11.2) (APEX nuclease) (APEN) (Apurinic-apyrimidinic endonuclease 1) (AP endonuclease 1) (APE-1) (REF-1) (Redox factor-1) [Cleaved into: DNA-(apurinic or apyrimidinic site) endonuclease, mitochondrial]	944168			35555	318		1	P27695	35555	318	DNA-(apurinic or apyrimidinic site) endonuclease (EC 3.1.11.2) (APEX nuclease) (APEN) (Apurinic-apyrimidinic endonuclease 1) (AP endonuclease 1) (APE-1) (REF-1) (Redox factor-1) [Cleaved into: DNA-(apurinic or apyrimidinic site) endonuclease, mitochondrial]			0.000187301		13	13	14	10	10	11	13	13	14		13	13	14	10	10	11	13	13	14		13(13)	13(13)	14(14)	10(10)	10(10)	11(11)	13(13)	13(13)	14(14)		YYY YYY YYY
1364	P08758	Annexin A5 (Anchorin CII) (Annexin V) (Annexin-5) (Calphobindin I) (CPB-I) (Endonexin II) (Lipocortin V) (Placental anticoagulant protein 4) (PP4) (Placental anticoagulant protein I) (PAP-I) (Thromboplastin inhibitor) (Vascular anticoagulant-alpha) (VAC-alpha)	941072			35937	320		1	P08758	35937	320	Annexin A5 (Anchorin CII) (Annexin V) (Annexin-5) (Calphobindin I) (CPB-I) (Endonexin II) (Lipocortin V) (Placental anticoagulant protein 4) (PP4) (Placental anticoagulant protein I) (PAP-I) (Thromboplastin inhibitor) (Vascular anticoagulant-alpha) (VAC-alpha)			0.000187301		14	12	13	11	14	14	11	14	13		14	12	13	11	14	14	11	14	13		14(14)	12(12)	13(13)	11(11)	14(14)	14(14)	11(11)	14(14)	13(13)		YYY YYY YYY
5794	Q9BQG0	Myb-binding protein 1A	940154			148855	1328		1	Q9BQG0	148855	1328	Myb-binding protein 1A			0.000187301		38	37	37	30	37	41	29	42	41		38	37	37	30	37	41	29	42	41		38(38)	37(37)	37(37)	30(30)	37(37)	41(41)	29(29)	42(42)	41(41)		YYY YYY YYY
1060	P02462	Collagen alpha-1(IV) chain [Cleaved into: Arresten]	938986			160611	1669		1	P02462	160611	1669	Collagen alpha-1(IV) chain [Cleaved into: Arresten]			0.000187301		9	7	7	11	12	10	6	5	8		9	7	7	11	12	10	6	5	8		9(9)	7(7)	7(7)	11(11)	12(12)	10(10)	6(6)	5(5)	8(8)		YYY YYY YYY
3104	Q04637	Eukaryotic translation initiation factor 4 gamma 1 (eIF-4-gamma 1) (eIF-4G 1) (eIF-4G1) (p220)	938600			175491	1599		1	Q04637	175491	1599	Eukaryotic translation initiation factor 4 gamma 1 (eIF-4-gamma 1) (eIF-4G 1) (eIF-4G1) (p220)			0.000187301		34	35	36	21	30	30	22	33	31		34	35	36	21	30	30	22	33	31		34(34)	35(35)	36(36)	21(21)	30(30)	30(30)	22(22)	33(33)	31(31)		YYY YYY YYY
5762	Q99985	Semaphorin-3C (Semaphorin-E) (Sema E)	938040			85207	751		1	Q99985	85207	751	Semaphorin-3C (Semaphorin-E) (Sema E)			0.000187301		25	22	22	23	23	20	26	24	23		25	22	22	23	23	20	26	24	23		25(25)	22(22)	22(22)	23(23)	23(23)	20(20)	26(26)	24(24)	23(23)		YYY YYY YYY
3674	Q15365	Poly(rC)-binding protein 1 (Alpha-CP1) (Heterogeneous nuclear ribonucleoprotein E1) (hnRNP E1) (Nucleic acid-binding protein SUB2.3)	937986			37498	356		1	Q15365	37498	356	Poly(rC)-binding protein 1 (Alpha-CP1) (Heterogeneous nuclear ribonucleoprotein E1) (hnRNP E1) (Nucleic acid-binding protein SUB2.3)			0.000187301		10	10	9	6	10	9	10	10	10		10	10	9	6	10	9	10	10	10		10(10)	10(10)	9(9)	6(6)	10(10)	9(9)	10(10)	10(10)	10(10)		YYY YYY YYY
1524	P12273	Prolactin-inducible protein (Gross cystic disease fluid protein 15) (GCDFP-15) (Prolactin-induced protein) (Secretory actin-binding protein) (SABP) (gp17)	934945			16572	146		1	P12273	16572	146	Prolactin-inducible protein (Gross cystic disease fluid protein 15) (GCDFP-15) (Prolactin-induced protein) (Secretory actin-binding protein) (SABP) (gp17)			0.000187301		7	7	8	7	8	7	7	7	7		7	7	8	7	8	7	7	7	7		7(7)	7(7)	8(8)	7(7)	8(8)	7(7)	7(7)	7(7)	7(7)		YYY YYY YYY
1201	P05155	Plasma protease C1 inhibitor (C1 Inh) (C1Inh) (C1 esterase inhibitor) (C1-inhibiting factor) (Serpin G1)	934864			55154	500		1	P05155	55154	500	Plasma protease C1 inhibitor (C1 Inh) (C1Inh) (C1 esterase inhibitor) (C1-inhibiting factor) (Serpin G1)			0.000187301		12	11	11	10	11	10	12	12	13		12	11	11	10	11	10	12	12	13		12(12)	11(11)	11(11)	10(10)	11(11)	10(10)	12(12)	12(12)	13(13)		YYY YYY YYY
3044	Q01518	Adenylyl cyclase-associated protein 1 (CAP 1)	933006			51901	475		1	Q01518	51901	475	Adenylyl cyclase-associated protein 1 (CAP 1)			0.000187301		17	13	17	11	12	15	13	17	16		17	13	17	11	12	15	13	17	16		17(17)	13(13)	17(17)	11(11)	12(12)	15(15)	13(13)	17(17)	16(16)		YYY YYY YYY
3584	Q14966	Zinc finger protein 638 (Cutaneous T-cell lymphoma-associated antigen se33-1) (CTCL-associated antigen se33-1) (Nuclear protein 220) (Zinc finger matrin-like protein)	932367			220625	1978		1	Q14966	220625	1978	Zinc finger protein 638 (Cutaneous T-cell lymphoma-associated antigen se33-1) (CTCL-associated antigen se33-1) (Nuclear protein 220) (Zinc finger matrin-like protein)			0.000187301		26	26	27	18	22	22	11	25	28		26	26	27	18	22	22	11	25	28		26(26)	26(26)	27(27)	18(18)	22(22)	22(22)	11(11)	25(25)	28(28)		YYY YYY YYY
1232	P06241	Tyrosine-protein kinase Fyn (EC 2.7.10.2) (Proto-oncogene Syn) (Proto-oncogene c-Fyn) (Src-like kinase) (SLK) (p59-Fyn)	929652			60762	537		4	P06241;P07947;P07948;P12931	60762;60801;58574;59835	537;543;512;536	Tyrosine-protein kinase Fyn (EC 2.7.10.2) (Proto-oncogene Syn) (Proto-oncogene c-Fyn) (Src-like kinase) (SLK) (p59-Fyn);Tyrosine-protein kinase Yes (EC 2.7.10.2) (Proto-oncogene c-Yes) (p61-Yes);Tyrosine-protein kinase Lyn (EC 2.7.10.2) (Lck/Yes-related novel protein tyrosine kinase) (V-yes-1 Yamaguchi sarcoma viral related oncogene homolog) (p53Lyn) (p56Lyn);Proto-oncogene tyrosine-protein kinas…			0.000560329		0	0	0	0	0	0	0	0	0		1	1	1	1	1	1	1	1	1		0(1)	0(1)	0(1)	0(1)	0(1)	0(1)	0(1)	0(1)	0(1)		NNN NNN NNN
1474	P11216	Glycogen phosphorylase, brain form (EC 2.4.1.1)	929313			96696	843		1	P11216	96696	843	Glycogen phosphorylase, brain form (EC 2.4.1.1)			0.000187301		20	19	17	18	16	17	13	20	20		21	20	17	18	16	18	14	21	21		20(21)	19(20)	17(17)	18(18)	16(16)	17(18)	13(14)	20(21)	20(21)		YYY YYY YYY
4873	Q8NC56	LEM domain-containing protein 2 (hLEM2)	927130			56975	503		1	Q8NC56	56975	503	LEM domain-containing protein 2 (hLEM2)			0.000187301		16	15	13	11	15	13	14	15	15		16	15	13	11	15	13	14	15	15		16(16)	15(15)	13(13)	11(11)	15(15)	13(13)	14(14)	15(15)	15(15)		YYY YYY YYY
843	O95292	Vesicle-associated membrane protein-associated protein B/C (VAMP-B/VAMP-C) (VAMP-associated protein B/C) (VAP-B/VAP-C)	926892			27228	243		2	O95292;Q9P0L0	27228;27893	243;249	Vesicle-associated membrane protein-associated protein B/C (VAMP-B/VAMP-C) (VAMP-associated protein B/C) (VAP-B/VAP-C);Vesicle-associated membrane protein-associated protein A (VAMP-A) (VAMP-associated protein A) (VAP-A) (33 kDa VAMP-associated protein) (VAP-33)			0.000560329		0	0	0	0	0	0	0	0	0		1	1	1	1	1	1	1	1	1		0(1)	0(1)	0(1)	0(1)	0(1)	0(1)	0(1)	0(1)	0(1)		NNN NNN NNN
3466	Q14151	Scaffold attachment factor B2 (SAF-B2)	923969			107473	953		2	Q14151;Q15424	107473;102642	953;915	Scaffold attachment factor B2 (SAF-B2);Scaffold attachment factor B1 (SAF-B) (SAF-B1) (HSP27 estrogen response element-TATA box-binding protein) (HSP27 ERE-TATA-binding protein)			0.000187301		0	0	0	0	0	0	0	0	0		6	7	6	5	5	6	4	7	8		0(6)	0(7)	0(6)	0(5)	0(5)	0(6)	0(4)	0(7)	0(8)		NNN NNN NNN
3202	Q10471	Polypeptide N-acetylgalactosaminyltransferase 2 (EC 2.4.1.41) (Polypeptide GalNAc transferase 2) (GalNAc-T2) (pp-GaNTase 2) (Protein-UDP acetylgalactosaminyltransferase 2) (UDP-GalNAc:polypeptide N-acetylgalactosaminyltransferase 2) [Cleaved into: Polypeptide N-acetylgalactosaminyltransferase 2 soluble form]	923544			64733	571		1	Q10471	64733	571	Polypeptide N-acetylgalactosaminyltransferase 2 (EC 2.4.1.41) (Polypeptide GalNAc transferase 2) (GalNAc-T2) (pp-GaNTase 2) (Protein-UDP acetylgalactosaminyltransferase 2) (UDP-GalNAc:polypeptide N-acetylgalactosaminyltransferase 2) [Cleaved into: Polypeptide N-acetylgalactosaminyltransferase 2 soluble form]			0.000187301		16	15	14	11	13	10	11	14	15		16	15	14	11	13	10	11	14	15		16(16)	15(15)	14(14)	11(11)	13(13)	10(10)	11(11)	14(14)	15(15)		YYY YYY YYY
3215	Q12788	Transducin beta-like protein 3 (WD repeat-containing protein SAZD)	920972			89035	808		1	Q12788	89035	808	Transducin beta-like protein 3 (WD repeat-containing protein SAZD)			0.000187301		26	24	27	18	21	24	19	26	27		26	24	27	18	21	24	19	26	27		26(26)	24(24)	27(27)	18(18)	21(21)	24(24)	19(19)	26(26)	27(27)		YYY YYY YYY
2416	P49207	60S ribosomal protein L34 (Large ribosomal subunit protein eL34)	920800			13293	117		1	P49207	13293	117	60S ribosomal protein L34 (Large ribosomal subunit protein eL34)			0.000187301		7	8	7	1	2	6	3	7	5		7	8	7	1	2	6	3	7	5		7(7)	8(8)	7(7)	1(1)	2(2)	6(6)	3(3)	7(7)	5(5)		YYY NYY YYY
1166	P04350	Tubulin beta-4A chain (Tubulin 5 beta) (Tubulin beta-4 chain)	920216			49586	444		2	P04350;Q9BUF5	49586;49857	444;446	Tubulin beta-4A chain (Tubulin 5 beta) (Tubulin beta-4 chain);Tubulin beta-6 chain (Tubulin beta class V)			0.000187301		0	0	0	0	0	0	0	0	0		1	1	1	1	1	1	1	1	1		0(1)	0(1)	0(1)	0(1)	0(1)	0(1)	0(1)	0(1)	0(1)		NNN NNN NNN
132	O00468	Agrin [Cleaved into: Agrin N-terminal 110 kDa subunit	918434			217320	2068		1	O00468	217320	2068	Agrin [Cleaved into: Agrin N-terminal 110 kDa subunit; Agrin C-terminal 110 kDa subunit; Agrin C-terminal 90 kDa fragment (C90); Agrin C-terminal 22 kDa fragment (C22)]			0.000187301		50	47	43	36	41	46	50	48	50		50	47	43	36	41	46	50	48	50		50(50)	47(47)	43(43)	36(36)	41(41)	46(46)	50(50)	48(48)	50(50)		YYY YYY YYY
5466	Q96HF1	Secreted frizzled-related protein 2 (FRP-2) (sFRP-2) (Secreted apoptosis-related protein 1) (SARP-1)	916574			33490	295		1	Q96HF1	33490	295	Secreted frizzled-related protein 2 (FRP-2) (sFRP-2) (Secreted apoptosis-related protein 1) (SARP-1)			0.000187301		8	8	8	8	8	8	8	8	8		8	8	8	8	8	8	8	8	8		8(8)	8(8)	8(8)	8(8)	8(8)	8(8)	8(8)	8(8)	8(8)		YYY YYY YYY
1350	P08648	Integrin alpha-5 (CD49 antigen-like family member E) (Fibronectin receptor subunit alpha) (Integrin alpha-F) (VLA-5) (CD antigen CD49e) [Cleaved into: Integrin alpha-5 heavy chain	916207			114536	1049		1	P08648	114536	1049	Integrin alpha-5 (CD49 antigen-like family member E) (Fibronectin receptor subunit alpha) (Integrin alpha-F) (VLA-5) (CD antigen CD49e) [Cleaved into: Integrin alpha-5 heavy chain; Integrin alpha-5 light chain]			0.000187301		17	16	17	17	17	18	13	16	16		17	16	17	17	17	18	13	16	16		17(17)	16(16)	17(17)	17(17)	17(17)	18(18)	13(13)	16(16)	16(16)		YYY YYY YYY
2866	P62873	Guanine nucleotide-binding protein G(I)/G(S)/G(T) subunit beta-1 (Transducin beta chain 1)	915329			37377	340		1	P62873	37377	340	Guanine nucleotide-binding protein G(I)/G(S)/G(T) subunit beta-1 (Transducin beta chain 1)			0.000187301		3	3	3	2	2	2	3	3	2		3	3	3	2	2	2	3	3	2		3(3)	3(3)	3(3)	2(2)	2(2)	2(2)	3(3)	3(3)	2(2)		YYY YYY YYY
4927	Q8NFH3	Nucleoporin Nup43 (Nup107-160 subcomplex subunit Nup43) (p42)	915213			42151	380		1	Q8NFH3	42151	380	Nucleoporin Nup43 (Nup107-160 subcomplex subunit Nup43) (p42)			0.000187301		10	10	9	10	10	8	10	10	10		10	10	9	10	10	8	10	10	10		10(10)	10(10)	9(9)	10(10)	10(10)	8(8)	10(10)	10(10)	10(10)		YYY YYY YYY
2748	P60763	Ras-related C3 botulinum toxin substrate 3 (EC 3.6.5.2) (p21-Rac3)	911896			21379	192		2	P60763;P63000	21379;21450	192;192	Ras-related C3 botulinum toxin substrate 3 (EC 3.6.5.2) (p21-Rac3);Ras-related C3 botulinum toxin substrate 1 (EC 3.6.5.2) (Cell migration-inducing gene 5 protein) (Ras-like protein TC25) (p21-Rac1)			0.000560329		0	0	0	0	0	0	0	0	0		1	1	1	1	1	1	1	1	1		0(1)	0(1)	0(1)	0(1)	0(1)	0(1)	0(1)	0(1)	0(1)		NNN NNN NNN
2611	P53621	Coatomer subunit alpha (Alpha-coat protein) (Alpha-COP) (HEP-COP) (HEPCOP) [Cleaved into: Xenin (Xenopsin-related peptide)	911075			138346	1224		1	P53621	138346	1224	Coatomer subunit alpha (Alpha-coat protein) (Alpha-COP) (HEP-COP) (HEPCOP) [Cleaved into: Xenin (Xenopsin-related peptide); Proxenin]			0.000187301		51	48	45	28	42	43	26	47	47		51	48	45	28	42	43	26	47	47		51(51)	48(48)	45(45)	28(28)	42(42)	43(43)	26(26)	47(47)	47(47)		YYY YYY YYY
1987	P29401	Transketolase (TK) (EC 2.2.1.1)	910951			67878	623		1	P29401	67878	623	Transketolase (TK) (EC 2.2.1.1)			0.000187301		18	16	15	11	15	16	17	18	19		18	16	15	11	15	16	17	18	19		18(18)	16(16)	15(15)	11(11)	15(15)	16(16)	17(17)	18(18)	19(19)		YYY YYY YYY
3585	Q14974	Importin subunit beta-1 (Importin-90) (Karyopherin subunit beta-1) (Nuclear factor p97) (Pore targeting complex 97 kDa subunit) (PTAC97)	910693			97170	876		1	Q14974	97170	876	Importin subunit beta-1 (Importin-90) (Karyopherin subunit beta-1) (Nuclear factor p97) (Pore targeting complex 97 kDa subunit) (PTAC97)			0.000187301		22	20	23	17	23	21	21	23	22		22	20	23	17	23	21	21	23	22		22(22)	20(20)	23(23)	17(17)	23(23)	21(21)	21(21)	23(23)	22(22)		YYY YYY YYY
2784	P61254	60S ribosomal protein L26 (Large ribosomal subunit protein uL24)	909963			17258	145		1	P61254	17258	145	60S ribosomal protein L26 (Large ribosomal subunit protein uL24)			0.000187301		3	3	3	3	2	3	2	3	3		3	3	3	3	2	3	2	3	3		3(3)	3(3)	3(3)	3(3)	2(2)	3(3)	2(2)	3(3)	3(3)		YYY YYY YYY
6674	Q9NYL9	Tropomodulin-3 (Ubiquitous tropomodulin) (U-Tmod)	909285			39595	352		1	Q9NYL9	39595	352	Tropomodulin-3 (Ubiquitous tropomodulin) (U-Tmod)			0.000187301		14	14	15	14	14	14	11	14	14		14	14	15	14	14	14	11	14	14		14(14)	14(14)	15(15)	14(14)	14(14)	14(14)	11(11)	14(14)	14(14)		YYY YYY YYY
1655	P16298	Serine/threonine-protein phosphatase 2B catalytic subunit beta isoform (EC 3.1.3.16) (CAM-PRP catalytic subunit) (Calmodulin-dependent calcineurin A subunit beta isoform) (CNA beta)	907723			59024	524		3	P16298;P48454;Q08209	59024;58129;58688	524;512;521	Serine/threonine-protein phosphatase 2B catalytic subunit beta isoform (EC 3.1.3.16) (CAM-PRP catalytic subunit) (Calmodulin-dependent calcineurin A subunit beta isoform) (CNA beta);Serine/threonine-protein phosphatase 2B catalytic subunit gamma isoform (EC 3.1.3.16) (CAM-PRP catalytic subunit) (Calcineurin, testis-specific catalytic subunit) (Calmodulin-dependent calcineurin A subunit gamma isof…			0.000187301		0	0	0	0	0	0	0	0	0		2	2	2	1	2	2	1	2	2		0(2)	0(2)	0(2)	0(1)	0(2)	0(2)	0(1)	0(2)	0(2)		NNN NNN NNN
2350	P46821	Microtubule-associated protein 1B (MAP-1B) [Cleaved into: MAP1B heavy chain	904263			270634	2468		1	P46821	270634	2468	Microtubule-associated protein 1B (MAP-1B) [Cleaved into: MAP1B heavy chain; MAP1 light chain LC1]			0.000187301		57	58	54	27	46	43	49	59	50		57	58	54	27	46	43	49	59	50		57(57)	58(58)	54(54)	27(27)	46(46)	43(43)	49(49)	59(59)	50(50)		YYY YYY YYY
1924	P26599	Polypyrimidine tract-binding protein 1 (PTB) (57 kDa RNA-binding protein PPTB-1) (Heterogeneous nuclear ribonucleoprotein I) (hnRNP I)	902182			59633	557		1	P26599	59633	557	Polypyrimidine tract-binding protein 1 (PTB) (57 kDa RNA-binding protein PPTB-1) (Heterogeneous nuclear ribonucleoprotein I) (hnRNP I)			0.000187301		12	8	12	8	11	12	11	11	11		12	8	12	8	11	12	11	11	11		12(12)	8(8)	12(12)	8(8)	11(11)	12(12)	11(11)	11(11)	11(11)		YYY YYY YYY
1709	P18077	60S ribosomal protein L35a (Cell growth-inhibiting gene 33 protein) (Large ribosomal subunit protein eL33)	901650			12538	110		1	P18077	12538	110	60S ribosomal protein L35a (Cell growth-inhibiting gene 33 protein) (Large ribosomal subunit protein eL33)			0.000187301		7	7	5	3	4	4	4	5	6		7	7	5	3	4	4	4	5	6		7(7)	7(7)	5(5)	3(3)	4(4)	4(4)	4(4)	5(5)	6(6)		YYY YYY YYY
3153	Q07866	Kinesin light chain 1 (KLC 1)	899575			65310	573		1	Q07866	65310	573	Kinesin light chain 1 (KLC 1)			0.000187301		15	14	15	14	12	15	12	15	15		15	14	15	14	12	15	12	15	15		15(15)	14(14)	15(15)	14(14)	12(12)	15(15)	12(12)	15(15)	15(15)		YYY YYY YYY
4266	Q6UVY6	DBH-like monooxygenase protein 1 (EC 1.14.17.-) (Monooxygenase X)	899564			69652	613		1	Q6UVY6	69652	613	DBH-like monooxygenase protein 1 (EC 1.14.17.-) (Monooxygenase X)			0.000187301		12	13	13	10	11	12	11	13	14		12	13	13	10	11	12	11	13	14		12(12)	13(13)	13(13)	10(10)	11(11)	12(12)	11(11)	13(13)	14(14)		YYY YYY YYY
2186	P36873	Serine/threonine-protein phosphatase PP1-gamma catalytic subunit (PP-1G) (EC 3.1.3.16) (Protein phosphatase 1C catalytic subunit)	898743			36984	323		2	P36873;P62136	36984;37512	323;330	Serine/threonine-protein phosphatase PP1-gamma catalytic subunit (PP-1G) (EC 3.1.3.16) (Protein phosphatase 1C catalytic subunit);Serine/threonine-protein phosphatase PP1-alpha catalytic subunit (PP-1A) (EC 3.1.3.16)			0.000187301		0	0	0	0	0	0	0	0	0		1	1	1	1	1	1	1	1	1		0(1)	0(1)	0(1)	0(1)	0(1)	0(1)	0(1)	0(1)	0(1)		NNN NNN NNN
929	O95782	AP-2 complex subunit alpha-1 (100 kDa coated vesicle protein A) (Adaptor protein complex AP-2 subunit alpha-1) (Adaptor-related protein complex 2 subunit alpha-1) (Alpha-adaptin A) (Alpha1-adaptin) (Clathrin assembly protein complex 2 alpha-A large chain) (Plasma membrane adaptor HA2/AP2 adaptin alpha A subunit)	896556			107546	977		1	O95782	107546	977	AP-2 complex subunit alpha-1 (100 kDa coated vesicle protein A) (Adaptor protein complex AP-2 subunit alpha-1) (Adaptor-related protein complex 2 subunit alpha-1) (Alpha-adaptin A) (Alpha1-adaptin) (Clathrin assembly protein complex 2 alpha-A large chain) (Plasma membrane adaptor HA2/AP2 adaptin alpha A subunit)			0.000187301		27	26	22	17	24	23	21	26	25		27	26	22	17	24	23	21	26	25		27(27)	26(26)	22(22)	17(17)	24(24)	23(23)	21(21)	26(26)	25(25)		YYY YYY YYY
1539	P12956	X-ray repair cross-complementing protein 6 (EC 3.6.4.-) (EC 4.2.99.-) (5'-deoxyribose-5-phosphate lyase Ku70) (5'-dRP lyase Ku70) (70 kDa subunit of Ku antigen) (ATP-dependent DNA helicase 2 subunit 1) (ATP-dependent DNA helicase II 70 kDa subunit) (CTC box-binding factor 75 kDa subunit) (CTC75) (CTCBF) (DNA repair protein XRCC6) (Lupus Ku autoantigen protein p70) (Ku70) (Thyroid-lupus autoantige…	895091			69843	609		1	P12956	69843	609	X-ray repair cross-complementing protein 6 (EC 3.6.4.-) (EC 4.2.99.-) (5'-deoxyribose-5-phosphate lyase Ku70) (5'-dRP lyase Ku70) (70 kDa subunit of Ku antigen) (ATP-dependent DNA helicase 2 subunit 1) (ATP-dependent DNA helicase II 70 kDa subunit) (CTC box-binding factor 75 kDa subunit) (CTC75) (CTCBF) (DNA repair protein XRCC6) (Lupus Ku autoantigen protein p70) (Ku70) (Thyroid-lupus autoantige…			0.000187301		24	22	23	13	22	20	21	23	22		24	22	23	13	22	20	21	23	22		24(24)	22(22)	23(23)	13(13)	22(22)	20(20)	21(21)	23(23)	22(22)		YYY YYY YYY
5493	Q96IX5	ATP synthase membrane subunit K, mitochondrial (ATP synthase membrane subunit DAPIT, mitochondrial) (Diabetes-associated protein in insulin-sensitive tissues) (HCV F-transactivated protein 2) (Up-regulated during skeletal muscle growth protein 5)	894432			6458	58		1	Q96IX5	6458	58	ATP synthase membrane subunit K, mitochondrial (ATP synthase membrane subunit DAPIT, mitochondrial) (Diabetes-associated protein in insulin-sensitive tissues) (HCV F-transactivated protein 2) (Up-regulated during skeletal muscle growth protein 5)			0.000187301		2	2	2	1	2	2	2	2	2		2	2	2	1	2	2	2	2	2		2(2)	2(2)	2(2)	1(1)	2(2)	2(2)	2(2)	2(2)	2(2)		YYY NYY YYY
6032	Q9BZZ5	Apoptosis inhibitor 5 (API-5) (Antiapoptosis clone 11 protein) (AAC-11) (Cell migration-inducing gene 8 protein) (Fibroblast growth factor 2-interacting factor) (FIF) (Protein XAGL)	887181			59005	524		1	Q9BZZ5	59005	524	Apoptosis inhibitor 5 (API-5) (Antiapoptosis clone 11 protein) (AAC-11) (Cell migration-inducing gene 8 protein) (Fibroblast growth factor 2-interacting factor) (FIF) (Protein XAGL)			0.000187301		15	12	14	7	14	13	13	14	15		15	12	14	7	14	13	13	14	15		15(15)	12(12)	14(14)	7(7)	14(14)	13(13)	13(13)	14(14)	15(15)		YYY YYY YYY
4741	Q8N2S1	Latent-transforming growth factor beta-binding protein 4 (LTBP-4)	886378			173435	1624		1	Q8N2S1	173435	1624	Latent-transforming growth factor beta-binding protein 4 (LTBP-4)			0.000187301		35	35	34	28	31	33	34	36	36		35	35	34	28	31	33	34	36	36		35(35)	35(35)	34(34)	28(28)	31(31)	33(33)	34(34)	36(36)	36(36)		YYY YYY YYY
487	O60282	Kinesin heavy chain isoform 5C (EC 3.6.4.-) (Kinesin heavy chain neuron-specific 2) (Kinesin-1)	884960			109495	957		2	O60282;P33176	109495;109685	957;963	Kinesin heavy chain isoform 5C (EC 3.6.4.-) (Kinesin heavy chain neuron-specific 2) (Kinesin-1);Kinesin-1 heavy chain (Conventional kinesin heavy chain) (Ubiquitous kinesin heavy chain) (UKHC)			0.000187301		0	0	0	0	0	0	0	0	0		8	8	8	8	8	8	8	8	8		0(8)	0(8)	0(8)	0(8)	0(8)	0(8)	0(8)	0(8)	0(8)		NNN NNN NNN
2307	P43243	Matrin-3	881860			94623	847		1	P43243	94623	847	Matrin-3			0.000187301		28	26	27	25	25	26	24	25	27		28	26	27	25	25	26	24	25	27		28(28)	26(26)	27(27)	25(25)	25(25)	26(26)	24(24)	25(25)	27(27)		YYY YYY YYY
2815	P62136	Serine/threonine-protein phosphatase PP1-alpha catalytic subunit (PP-1A) (EC 3.1.3.16)	880054			37512	330		1	P62136	37512	330	Serine/threonine-protein phosphatase PP1-alpha catalytic subunit (PP-1A) (EC 3.1.3.16)			0.000187301		4	4	4	4	4	4	4	4	4		4	4	4	4	4	4	4	4	4		4(4)	4(4)	4(4)	4(4)	4(4)	4(4)	4(4)	4(4)	4(4)		YYY YYY YYY
2711	P57721	Poly(rC)-binding protein 3 (Alpha-CP3) (PCBP3-overlapping transcript) (PCBP3-overlapping transcript 1)	880051			39465	371		3	P57721;Q15365;Q15366	39465;37498;38580	371;356;365	Poly(rC)-binding protein 3 (Alpha-CP3) (PCBP3-overlapping transcript) (PCBP3-overlapping transcript 1);Poly(rC)-binding protein 1 (Alpha-CP1) (Heterogeneous nuclear ribonucleoprotein E1) (hnRNP E1) (Nucleic acid-binding protein SUB2.3);Poly(rC)-binding protein 2 (Alpha-CP2) (Heterogeneous nuclear ribonucleoprotein E2) (hnRNP E2)			0.000560329		0	0	0	0	0	0	0	0	0		1	1	1	1	1	1	1	1	1		0(1)	0(1)	0(1)	0(1)	0(1)	0(1)	0(1)	0(1)	0(1)		NNN NNN NNN
5265	Q969G5	Caveolae-associated protein 3 (Cavin-3) (Protein kinase C delta-binding protein) (Serum deprivation response factor-related gene product that binds to C-kinase) (hSRBC)	874110			27701	261		1	Q969G5	27701	261	Caveolae-associated protein 3 (Cavin-3) (Protein kinase C delta-binding protein) (Serum deprivation response factor-related gene product that binds to C-kinase) (hSRBC)			0.000187301		6	7	6	5	7	7	7	6	7		6	7	6	5	7	7	7	6	7		6(6)	7(7)	6(6)	5(5)	7(7)	7(7)	7(7)	6(6)	7(7)		YYY YYY YYY
6212	Q9H583	HEAT repeat-containing protein 1 (Protein BAP28) (U3 small nucleolar RNA-associated protein 10 homolog) [Cleaved into: HEAT repeat-containing protein 1, N-terminally processed]	871043			242370	2144		1	Q9H583	242370	2144	HEAT repeat-containing protein 1 (Protein BAP28) (U3 small nucleolar RNA-associated protein 10 homolog) [Cleaved into: HEAT repeat-containing protein 1, N-terminally processed]			0.000187301		58	48	60	36	53	55	42	54	57		58	48	60	36	53	55	42	54	57		58(58)	48(48)	60(60)	36(36)	53(53)	55(55)	42(42)	54(54)	57(57)		YYY YYY YYY
517	O60506	Heterogeneous nuclear ribonucleoprotein Q (hnRNP Q) (Glycine- and tyrosine-rich RNA-binding protein) (GRY-RBP) (NS1-associated protein 1) (Synaptotagmin-binding, cytoplasmic RNA-interacting protein)	868808			69603	623		1	O60506	69603	623	Heterogeneous nuclear ribonucleoprotein Q (hnRNP Q) (Glycine- and tyrosine-rich RNA-binding protein) (GRY-RBP) (NS1-associated protein 1) (Synaptotagmin-binding, cytoplasmic RNA-interacting protein)			0.000187301		15	14	14	10	12	15	16	13	14		15	14	14	10	12	15	16	13	14		15(15)	14(14)	14(14)	10(10)	12(12)	15(15)	16(16)	13(13)	14(14)		YYY YYY YYY
6461	Q9NR31	GTP-binding protein SAR1a (COPII-associated small GTPase)	868437			22367	198		2	Q9NR31;Q9Y6B6	22367;22410	198;198	GTP-binding protein SAR1a (COPII-associated small GTPase);GTP-binding protein SAR1b (GTP-binding protein B) (GTBPB)			0.000727008		0	0	0	0	0	0	0	0	0		1	1	1	1	1	1	1	1	1		0(1)	0(1)	0(1)	0(1)	0(1)	0(1)	0(1)	0(1)	0(1)		NNN NNN NNN
2901	P63241	Eukaryotic translation initiation factor 5A-1 (eIF-5A-1) (eIF-5A1) (Eukaryotic initiation factor 5A isoform 1) (eIF-5A) (Rev-binding factor) (eIF-4D)	863997			16832	154		1	P63241	16832	154	Eukaryotic translation initiation factor 5A-1 (eIF-5A-1) (eIF-5A1) (Eukaryotic initiation factor 5A isoform 1) (eIF-5A) (Rev-binding factor) (eIF-4D)			0.000187301		2	1	0	1	1	2	1	2	2		7	6	5	6	6	7	5	7	8		2(7)	1(6)	0(5)	1(6)	1(6)	2(7)	1(5)	2(7)	2(8)		YNN NNY NYY
2694	P56537	Eukaryotic translation initiation factor 6 (eIF-6) (B(2)GCN homolog) (B4 integrin interactor) (CAB) (p27(BBP))	862614			26599	245		1	P56537	26599	245	Eukaryotic translation initiation factor 6 (eIF-6) (B(2)GCN homolog) (B4 integrin interactor) (CAB) (p27(BBP))			0.000187301		8	7	8	8	8	8	8	8	8		8	7	8	8	8	8	8	8	8		8(8)	7(7)	8(8)	8(8)	8(8)	8(8)	8(8)	8(8)	8(8)		YYY YYY YYY
3186	Q09028	Histone-binding protein RBBP4 (Chromatin assembly factor 1 subunit C) (CAF-1 subunit C) (Chromatin assembly factor I p48 subunit) (CAF-I 48 kDa subunit) (CAF-I p48) (Nucleosome-remodeling factor subunit RBAP48) (Retinoblastoma-binding protein 4) (RBBP-4) (Retinoblastoma-binding protein p48)	861463			47656	425		2	Q09028;Q16576	47656;47820	425;425	Histone-binding protein RBBP4 (Chromatin assembly factor 1 subunit C) (CAF-1 subunit C) (Chromatin assembly factor I p48 subunit) (CAF-I 48 kDa subunit) (CAF-I p48) (Nucleosome-remodeling factor subunit RBAP48) (Retinoblastoma-binding protein 4) (RBBP-4) (Retinoblastoma-binding protein p48);Histone-binding protein RBBP7 (Histone acetyltransferase type B subunit 2) (Nucleosome-remodeling factor su…			0.000187301		0	0	0	0	0	0	0	0	0		6	6	6	3	6	6	5	6	6		0(6)	0(6)	0(6)	0(3)	0(6)	0(6)	0(5)	0(6)	0(6)		NNN NNN NNN
5215	Q92841	Probable ATP-dependent RNA helicase DDX17 (EC 3.6.4.13) (DEAD box protein 17) (DEAD box protein p72) (DEAD box protein p82) (RNA-dependent helicase p72)	860198			80272	729		1	Q92841	80272	729	Probable ATP-dependent RNA helicase DDX17 (EC 3.6.4.13) (DEAD box protein 17) (DEAD box protein p72) (DEAD box protein p82) (RNA-dependent helicase p72)			0.000187301		21	21	21	15	20	20	15	21	21		21	21	21	15	20	20	15	21	21		21(21)	21(21)	21(21)	15(15)	20(20)	20(20)	15(15)	21(21)	21(21)		YYY YYY YYY
2061	P31943	Heterogeneous nuclear ribonucleoprotein H (hnRNP H) [Cleaved into: Heterogeneous nuclear ribonucleoprotein H, N-terminally processed]	858501			49229	449		1	P31943	49229	449	Heterogeneous nuclear ribonucleoprotein H (hnRNP H) [Cleaved into: Heterogeneous nuclear ribonucleoprotein H, N-terminally processed]			0.000187301		7	6	7	5	6	7	6	5	7		7	6	7	5	6	7	6	5	7		7(7)	6(6)	7(7)	5(5)	6(6)	7(7)	6(6)	5(5)	7(7)		YYY YYY YYY
43	A6NHL2	Tubulin alpha chain-like 3 (EC 3.6.5.-)	857844			49909	446		3	A6NHL2;P68366;Q9BQE3	49909;49924;49895	446;448;449	Tubulin alpha chain-like 3 (EC 3.6.5.-);Tubulin alpha-4A chain (EC 3.6.5.-) (Alpha-tubulin 1) (Testis-specific alpha-tubulin) (Tubulin H2-alpha) (Tubulin alpha-1 chain);Tubulin alpha-1C chain (EC 3.6.5.-) (Alpha-tubulin 6) (Tubulin alpha-6 chain) [Cleaved into: Detyrosinated tubulin alpha-1C chain]			0.000187301		0	0	0	0	0	0	0	0	0		4	4	4	2	3	3	2	4	4		0(4)	0(4)	0(4)	0(2)	0(3)	0(3)	0(2)	0(4)	0(4)		NNN NNN NNN
6625	Q9NX20	39S ribosomal protein L16, mitochondrial (L16mt) (MRP-L16) (Mitochondrial large ribosomal subunit protein uL16m)	856279			28449	251		1	Q9NX20	28449	251	39S ribosomal protein L16, mitochondrial (L16mt) (MRP-L16) (Mitochondrial large ribosomal subunit protein uL16m)			0.000187301		8	8	8	5	7	7	8	8	8		8	8	8	5	7	7	8	8	8		8(8)	8(8)	8(8)	5(5)	7(7)	7(7)	8(8)	8(8)	8(8)		YYY YYY YYY
994	P00558	Phosphoglycerate kinase 1 (EC 2.7.2.3) (Cell migration-inducing gene 10 protein) (Primer recognition protein 2) (PRP 2)	851410			44615	417		1	P00558	44615	417	Phosphoglycerate kinase 1 (EC 2.7.2.3) (Cell migration-inducing gene 10 protein) (Primer recognition protein 2) (PRP 2)			0.000187301		16	15	12	11	12	15	13	14	15		20	19	15	12	15	19	16	16	17		16(20)	15(19)	12(15)	11(12)	12(15)	15(19)	13(16)	14(16)	15(17)		YYY YYY YYY
1254	P06753	Tropomyosin alpha-3 chain (Gamma-tropomyosin) (Tropomyosin-3) (Tropomyosin-5) (hTM5)	849851			32950	285		3	P06753;P07951;P67936	32950;32851;28522	285;284;248	Tropomyosin alpha-3 chain (Gamma-tropomyosin) (Tropomyosin-3) (Tropomyosin-5) (hTM5);Tropomyosin beta chain (Beta-tropomyosin) (Tropomyosin-2);Tropomyosin alpha-4 chain (TM30p1) (Tropomyosin-4)			0.000560329		0	0	0	0	0	0	0	0	0		1	1	1	1	1	1	1	1	1		0(1)	0(1)	0(1)	0(1)	0(1)	0(1)	0(1)	0(1)	0(1)		NNN NNN NNN
1912	P26038	Moesin (Membrane-organizing extension spike protein)	848939			67820	577		1	P26038	67820	577	Moesin (Membrane-organizing extension spike protein)			0.000187301		16	14	12	8	12	14	16	14	13		16	14	12	8	12	14	16	14	13		16(16)	14(14)	12(12)	8(8)	12(12)	14(14)	16(16)	14(14)	13(13)		YYY YYY YYY
2788	P61326	Protein mago nashi homolog	845168			17164	146		2	P61326;Q96A72	17164;17276	146;148	Protein mago nashi homolog;Protein mago nashi homolog 2			0.000187301		0	0	0	0	0	0	0	0	0		6	7	6	4	5	6	7	6	7		0(6)	0(7)	0(6)	0(4)	0(5)	0(6)	0(7)	0(6)	0(7)		NNN NNN NNN
3367	Q13488	V-type proton ATPase 116 kDa subunit a 3 (V-ATPase 116 kDa subunit a 3) (Osteoclastic proton pump 116 kDa subunit) (OC-116 kDa) (OC116) (T-cell immune regulator 1) (T-cell immune response cDNA7 protein) (TIRC7) (Vacuolar proton translocating ATPase 116 kDa subunit a isoform 3)	843670			92968	830		1	Q13488	92968	830	V-type proton ATPase 116 kDa subunit a 3 (V-ATPase 116 kDa subunit a 3) (Osteoclastic proton pump 116 kDa subunit) (OC-116 kDa) (OC116) (T-cell immune regulator 1) (T-cell immune response cDNA7 protein) (TIRC7) (Vacuolar proton translocating ATPase 116 kDa subunit a isoform 3)			0.000187301		17	16	13	9	10	11	10	14	14		17	16	13	9	10	11	10	14	14		17(17)	16(16)	13(13)	9(9)	10(10)	11(11)	10(10)	14(14)	14(14)		YYY YYY YYY
2421	P49327	Fatty acid synthase (EC 2.3.1.85) (Type I fatty acid synthase) [Includes: [Acyl-carrier-protein] S-acetyltransferase (EC 2.3.1.38)	842975			273427	2511		1	P49327	273427	2511	Fatty acid synthase (EC 2.3.1.85) (Type I fatty acid synthase) [Includes: [Acyl-carrier-protein] S-acetyltransferase (EC 2.3.1.38); [Acyl-carrier-protein] S-malonyltransferase (EC 2.3.1.39); 3-oxoacyl-[acyl-carrier-protein] synthase (EC 2.3.1.41); 3-oxoacyl-[acyl-carrier-protein] reductase (EC 1.1.1.100); 3-hydroxyacyl-[acyl-carrier-protein] dehydratase (EC 4.2.1.59); Enoyl-[acyl-carrier-protein]…			0.000187301		82	73	79	43	64	77	55	81	80		82	73	79	43	64	77	55	81	80		82(82)	73(73)	79(79)	43(43)	64(64)	77(77)	55(55)	81(81)	80(80)		YYY YYY YYY
6963	Q9UJZ1	Stomatin-like protein 2, mitochondrial (SLP-2) (EPB72-like protein 2) (Paraprotein target 7) (Paratarg-7)	838132			38534	356		1	Q9UJZ1	38534	356	Stomatin-like protein 2, mitochondrial (SLP-2) (EPB72-like protein 2) (Paraprotein target 7) (Paratarg-7)			0.000187301		10	9	9	8	8	9	7	9	9		10	9	9	8	8	9	7	9	9		10(10)	9(9)	9(9)	8(8)	8(8)	9(9)	7(7)	9(9)	9(9)		YYY YYY YYY
737	O75947	ATP synthase subunit d, mitochondrial (ATPase subunit d) (ATP synthase peripheral stalk subunit d)	837964			18491	161		1	O75947	18491	161	ATP synthase subunit d, mitochondrial (ATPase subunit d) (ATP synthase peripheral stalk subunit d)			0.000187301		10	10	9	7	10	10	8	9	10		10	10	9	7	10	10	8	9	10		10(10)	10(10)	9(9)	7(7)	10(10)	10(10)	8(8)	9(9)	10(10)		YYY YYY YYY
7128	Q9Y224	RNA transcription, translation and transport factor protein (CLE7 homolog) (CLE) (hCLE)	836026			28068	244		1	Q9Y224	28068	244	RNA transcription, translation and transport factor protein (CLE7 homolog) (CLE) (hCLE)			0.000187301		13	11	12	12	12	12	12	14	13		13	11	12	12	12	12	12	14	13		13(13)	11(11)	12(12)	12(12)	12(12)	12(12)	12(12)	14(14)	13(13)		YYY YYY YYY
2037	P31040	Succinate dehydrogenase [ubiquinone] flavoprotein subunit, mitochondrial (EC 1.3.5.1) (Flavoprotein subunit of complex II) (Fp)	835334			72692	664		1	P31040	72692	664	Succinate dehydrogenase [ubiquinone] flavoprotein subunit, mitochondrial (EC 1.3.5.1) (Flavoprotein subunit of complex II) (Fp)			0.000187301		13	15	11	8	13	14	9	11	14		13	15	11	8	13	14	9	11	14		13(13)	15(15)	11(11)	8(8)	13(13)	14(14)	9(9)	11(11)	14(14)		YYY YYY YYY
2693	P56385	ATP synthase subunit e, mitochondrial (ATPase subunit e) (ATP synthase membrane subunit e) [Cleaved into: ATP synthase subunit e, mitochondrial, N-terminally processed]	835142			7933	69		1	P56385	7933	69	ATP synthase subunit e, mitochondrial (ATPase subunit e) (ATP synthase membrane subunit e) [Cleaved into: ATP synthase subunit e, mitochondrial, N-terminally processed]			0.000187301		5	5	5	5	4	5	5	5	5		5	5	5	5	4	5	5	5	5		5(5)	5(5)	5(5)	5(5)	4(4)	5(5)	5(5)	5(5)	5(5)		YYY YYY YYY
304	O15231	Zinc finger protein 185 (LIM domain protein ZNF185) (P1-A)	831026			73525	689		1	O15231	73525	689	Zinc finger protein 185 (LIM domain protein ZNF185) (P1-A)			0.000187301		22	21	19	16	22	22	19	20	18		22	21	19	16	22	22	19	20	18		22(22)	21(21)	19(19)	16(16)	22(22)	22(22)	19(19)	20(20)	18(18)		YYY YYY YYY
3754	Q15942	Zyxin (Zyxin-2)	829986			61277	572		1	Q15942	61277	572	Zyxin (Zyxin-2)			0.000187301		12	13	13	11	11	11	13	12	10		12	13	13	11	11	11	13	12	10		12(12)	13(13)	13(13)	11(11)	11(11)	11(11)	13(13)	12(12)	10(10)		YYY YYY YYY
6485	Q9NRP0	Oligosaccharyltransferase complex subunit OSTC (Hydrophobic protein HSF-28)	825662			16829	149		1	Q9NRP0	16829	149	Oligosaccharyltransferase complex subunit OSTC (Hydrophobic protein HSF-28)			0.000560329		1	1	1	1	1	1	1	1	1		1	1	1	1	1	1	1	1	1		1(1)	1(1)	1(1)	1(1)	1(1)	1(1)	1(1)	1(1)	1(1)		NNN NNN NNN
1486	P11387	DNA topoisomerase 1 (EC 5.6.2.1) (DNA topoisomerase I)	821947			90726	765		1	P11387	90726	765	DNA topoisomerase 1 (EC 5.6.2.1) (DNA topoisomerase I)			0.000187301		23	23	24	7	17	17	13	25	25		27	27	28	7	18	19	15	29	29		23(27)	23(27)	24(28)	7(7)	17(18)	17(19)	13(15)	25(29)	25(29)		YYY YYY YYY
4587	Q86YZ3	Hornerin	821386			282390	2850		1	Q86YZ3	282390	2850	Hornerin			0.000187301		13	10	12	15	15	15	16	15	14		13	10	12	15	15	15	16	15	14		13(13)	10(10)	12(12)	15(15)	15(15)	15(15)	16(16)	15(15)	14(14)		YYY YYY YYY
3016	Q00341	Vigilin (High density lipoprotein-binding protein) (HDL-binding protein)	820297			141456	1268		1	Q00341	141456	1268	Vigilin (High density lipoprotein-binding protein) (HDL-binding protein)			0.000187301		44	44	46	27	41	42	28	44	42		44	44	46	27	41	42	28	44	42		44(44)	44(44)	46(46)	27(27)	41(41)	42(42)	28(28)	44(44)	42(42)		YYY YYY YYY
53	A6NM76	Olfactory receptor 6C76	818859			35119	312		1	A6NM76	35119	312	Olfactory receptor 6C76			0.0013986		1	1	1	0	1	1	0	1	1		1	1	1	0	1	1	0	1	1		1(1)	1(1)	1(1)	0(0)	1(1)	1(1)	0(0)	1(1)	1(1)		NNN NNN NNN
2867	P62873	Guanine nucleotide-binding protein G(I)/G(S)/G(T) subunit beta-1 (Transducin beta chain 1)	815527			37377	340		2	P62873;P62879	37377;37331	340;340	Guanine nucleotide-binding protein G(I)/G(S)/G(T) subunit beta-1 (Transducin beta chain 1);Guanine nucleotide-binding protein G(I)/G(S)/G(T) subunit beta-2 (G protein subunit beta-2) (Transducin beta chain 2)			0.000187301		0	0	0	0	0	0	0	0	0		3	3	3	2	3	3	3	3	3		0(3)	0(3)	0(3)	0(2)	0(3)	0(3)	0(3)	0(3)	0(3)		NNN NNN NNN
1704	P17980	26S proteasome regulatory subunit 6A (26S proteasome AAA-ATPase subunit RPT5) (Proteasome 26S subunit ATPase 3) (Proteasome subunit P50) (Tat-binding protein 1) (TBP-1)	814152			49204	439		1	P17980	49204	439	26S proteasome regulatory subunit 6A (26S proteasome AAA-ATPase subunit RPT5) (Proteasome 26S subunit ATPase 3) (Proteasome subunit P50) (Tat-binding protein 1) (TBP-1)			0.000187301		16	17	17	11	15	15	10	16	16		16	17	17	11	15	15	10	16	16		16(16)	17(17)	17(17)	11(11)	15(15)	15(15)	10(10)	16(16)	16(16)		YYY YYY YYY
2205	P37802	Transgelin-2 (Epididymis tissue protein Li 7e) (SM22-alpha homolog)	812799			22391	199		1	P37802	22391	199	Transgelin-2 (Epididymis tissue protein Li 7e) (SM22-alpha homolog)			0.000187301		10	7	9	8	9	9	9	9	10		10	7	9	8	9	9	9	9	10		10(10)	7(7)	9(9)	8(8)	9(9)	9(9)	9(9)	9(9)	10(10)		YYY YYY YYY
1147	P04216	Thy-1 membrane glycoprotein (CDw90) (Thy-1 antigen) (CD antigen CD90)	812766			17935	161		1	P04216	17935	161	Thy-1 membrane glycoprotein (CDw90) (Thy-1 antigen) (CD antigen CD90)			0.000187301		3	3	4	2	4	4	2	3	4		3	3	4	2	4	4	2	3	4		3(3)	3(3)	4(4)	2(2)	4(4)	4(4)	2(2)	3(3)	4(4)		YYY YYY YYY
3885	Q4J6C6	Prolyl endopeptidase-like (EC 3.4.21.-) (Prolylendopeptidase-like)	808121			83927	727		1	Q4J6C6	83927	727	Prolyl endopeptidase-like (EC 3.4.21.-) (Prolylendopeptidase-like)			0.00906843		1	1	1	1	1	1	1	1	1		1	1	1	1	1	1	1	1	1		1(1)	1(1)	1(1)	1(1)	1(1)	1(1)	1(1)	1(1)	1(1)		NNN NNN NNN
3315	Q13263	Transcription intermediary factor 1-beta (TIF1-beta) (E3 SUMO-protein ligase TRIM28) (EC 2.3.2.27) (KRAB-associated protein 1) (KAP-1) (KRAB-interacting protein 1) (KRIP-1) (Nuclear corepressor KAP-1) (RING finger protein 96) (RING-type E3 ubiquitin transferase TIF1-beta) (Tripartite motif-containing protein 28)	805783			88550	835		1	Q13263	88550	835	Transcription intermediary factor 1-beta (TIF1-beta) (E3 SUMO-protein ligase TRIM28) (EC 2.3.2.27) (KRAB-associated protein 1) (KAP-1) (KRAB-interacting protein 1) (KRIP-1) (Nuclear corepressor KAP-1) (RING finger protein 96) (RING-type E3 ubiquitin transferase TIF1-beta) (Tripartite motif-containing protein 28)			0.000187301		21	20	19	15	19	19	18	20	19		21	20	19	15	19	19	18	20	19		21(21)	20(20)	19(19)	15(15)	19(19)	19(19)	18(18)	20(20)	19(19)		YYY YYY YYY
1606	P14868	Aspartate--tRNA ligase, cytoplasmic (EC 6.1.1.12) (Aspartyl-tRNA synthetase) (AspRS) (Cell proliferation-inducing gene 40 protein)	804320			57136	501		1	P14868	57136	501	Aspartate--tRNA ligase, cytoplasmic (EC 6.1.1.12) (Aspartyl-tRNA synthetase) (AspRS) (Cell proliferation-inducing gene 40 protein)			0.000187301		28	26	23	14	23	25	17	26	25		28	26	23	14	23	25	17	26	25		28(28)	26(26)	23(23)	14(14)	23(23)	25(25)	17(17)	26(26)	25(25)		YYY YYY YYY
6516	Q9NSI2	Ribosome biogenesis protein SLX9 homolog	803177			25456	230		1	Q9NSI2	25456	230	Ribosome biogenesis protein SLX9 homolog			0.000187301		8	8	8	7	7	7	7	8	8		8	8	8	7	7	7	7	8	8		8(8)	8(8)	8(8)	7(7)	7(7)	7(7)	7(7)	8(8)	8(8)		YYY YYY YYY
1021	P01024	Complement C3 (C3 and PZP-like alpha-2-macroglobulin domain-containing protein 1) [Cleaved into: Complement C3 beta chain	802829			187148	1663		1	P01024	187148	1663	Complement C3 (C3 and PZP-like alpha-2-macroglobulin domain-containing protein 1) [Cleaved into: Complement C3 beta chain; C3-beta-c (C3bc); Complement C3 alpha chain; C3a anaphylatoxin; Acylation stimulating protein (ASP) (C3adesArg); Complement C3b alpha' chain; Complement C3c alpha' chain fragment 1; Complement C3dg fragment; Complement C3g fragment; Complement C3d fragment; Complement C3f fra…			0.000187301		12	12	13	11	13	10	14	12	13		12	12	13	11	13	10	14	12	13		12(12)	12(12)	13(13)	11(11)	13(13)	10(10)	14(14)	12(12)	13(13)		YYY YYY YYY
1631	P15502	Elastin (Tropoelastin)	802784			68398	786		1	P15502	68398	786	Elastin (Tropoelastin)			0.000187301		3	6	6	8	8	8	1	4	3		3	6	6	8	8	8	1	4	3		3(3)	6(6)	6(6)	8(8)	8(8)	8(8)	1(1)	4(4)	3(3)		YYY YYY NYY
6711	Q9NZN4	EH domain-containing protein 2 (PAST homolog 2)	802725			61161	543		1	Q9NZN4	61161	543	EH domain-containing protein 2 (PAST homolog 2)			0.000187301		21	20	21	18	23	22	19	23	22		21	20	21	18	23	22	19	23	22		21(21)	20(20)	21(21)	18(18)	23(23)	22(22)	19(19)	23(23)	22(22)		YYY YYY YYY
2064	P31943	Heterogeneous nuclear ribonucleoprotein H (hnRNP H) [Cleaved into: Heterogeneous nuclear ribonucleoprotein H, N-terminally processed]	798220			49229	449		2	P31943;P55795	49229;49264	449;449	Heterogeneous nuclear ribonucleoprotein H (hnRNP H) [Cleaved into: Heterogeneous nuclear ribonucleoprotein H, N-terminally processed];Heterogeneous nuclear ribonucleoprotein H2 (hnRNP H2) (FTP-3) (Heterogeneous nuclear ribonucleoprotein H') (hnRNP H') [Cleaved into: Heterogeneous nuclear ribonucleoprotein H2, N-terminally processed]			0.000187301		0	0	0	0	0	0	0	0	0		3	4	4	3	3	4	4	4	4		0(3)	0(4)	0(4)	0(3)	0(3)	0(4)	0(4)	0(4)	0(4)		NNN NNN NNN
6989	Q9UKM9	RNA-binding protein Raly (Autoantigen p542) (Heterogeneous nuclear ribonucleoprotein C-like 2) (hnRNP core protein C-like 2) (hnRNP associated with lethal yellow protein homolog)	797527			32463	306		1	Q9UKM9	32463	306	RNA-binding protein Raly (Autoantigen p542) (Heterogeneous nuclear ribonucleoprotein C-like 2) (hnRNP core protein C-like 2) (hnRNP associated with lethal yellow protein homolog)			0.000187301		9	9	8	4	7	8	8	8	8		9	9	8	4	7	8	8	8	8		9(9)	9(9)	8(8)	4(4)	7(7)	8(8)	8(8)	8(8)	8(8)		YYY YYY YYY
545	O60716	Catenin delta-1 (Cadherin-associated Src substrate) (CAS) (p120 catenin) (p120(ctn)) (p120(cas))	797246			108170	968		1	O60716	108170	968	Catenin delta-1 (Cadherin-associated Src substrate) (CAS) (p120 catenin) (p120(ctn)) (p120(cas))			0.000187301		29	27	26	22	29	27	19	30	26		29	27	26	22	29	27	19	30	26		29(29)	27(27)	26(26)	22(22)	29(29)	27(27)	19(19)	30(30)	26(26)		YYY YYY YYY
4754	Q8N3V7	Synaptopodin	795367			99463	929		1	Q8N3V7	99463	929	Synaptopodin			0.000187301		13	13	10	15	15	16	10	9	8		13	13	10	15	15	16	10	9	8		13(13)	13(13)	10(10)	15(15)	15(15)	16(16)	10(10)	9(9)	8(8)		YYY YYY YYY
2871	P62879	Guanine nucleotide-binding protein G(I)/G(S)/G(T) subunit beta-2 (G protein subunit beta-2) (Transducin beta chain 2)	794883			37331	340		1	P62879	37331	340	Guanine nucleotide-binding protein G(I)/G(S)/G(T) subunit beta-2 (G protein subunit beta-2) (Transducin beta chain 2)			0.000187301		3	3	3	2	3	3	3	3	3		3	3	3	2	3	3	3	3	3		3(3)	3(3)	3(3)	2(2)	3(3)	3(3)	3(3)	3(3)	3(3)		YYY YYY YYY
1459	P10915	Hyaluronan and proteoglycan link protein 1 (Cartilage-linking protein 1) (Cartilage-link protein) (Proteoglycan link protein)	790362			40166	354		2	P10915;Q96S86	40166;40894	354;360	Hyaluronan and proteoglycan link protein 1 (Cartilage-linking protein 1) (Cartilage-link protein) (Proteoglycan link protein);Hyaluronan and proteoglycan link protein 3			0.000560329		0	0	0	0	0	0	0	0	0		1	1	1	1	1	1	1	1	1		0(1)	0(1)	0(1)	0(1)	0(1)	0(1)	0(1)	0(1)	0(1)		NNN NNN NNN
581	O75083	WD repeat-containing protein 1 (Actin-interacting protein 1) (AIP1) (NORI-1)	788203			66194	606		1	O75083	66194	606	WD repeat-containing protein 1 (Actin-interacting protein 1) (AIP1) (NORI-1)			0.000187301		16	16	14	11	13	13	14	15	13		16	16	14	11	13	13	14	15	13		16(16)	16(16)	14(14)	11(11)	13(13)	13(13)	14(14)	15(15)	13(13)		YYY YYY YYY
386	O43324	Eukaryotic translation elongation factor 1 epsilon-1 (Aminoacyl tRNA synthetase complex-interacting multifunctional protein 3) (Elongation factor p18) (Multisynthase complex auxiliary component p18)	787799			19811	174		1	O43324	19811	174	Eukaryotic translation elongation factor 1 epsilon-1 (Aminoacyl tRNA synthetase complex-interacting multifunctional protein 3) (Elongation factor p18) (Multisynthase complex auxiliary component p18)			0.000187301		7	7	7	3	6	7	4	8	7		7	7	7	3	6	7	4	8	7		7(7)	7(7)	7(7)	3(3)	6(6)	7(7)	4(4)	8(8)	7(7)		YYY YYY YYY
1323	P08134	Rho-related GTP-binding protein RhoC (Rho cDNA clone 9) (h9)	786302			22006	193		2	P08134;P61586	22006;21768	193;193	Rho-related GTP-binding protein RhoC (Rho cDNA clone 9) (h9);Transforming protein RhoA (EC 3.6.5.2) (Rho cDNA clone 12) (h12)			0.000187301		0	0	0	0	0	0	0	0	0		5	4	4	4	5	5	4	5	5		0(5)	0(4)	0(4)	0(4)	0(5)	0(5)	0(4)	0(5)	0(5)		NNN NNN NNN
2331	P46063	ATP-dependent DNA helicase Q1 (EC 3.6.4.12) (DNA helicase, RecQ-like type 1) (RecQ1) (DNA-dependent ATPase Q1) (RecQ protein-like 1)	785387			73457	649		1	P46063	73457	649	ATP-dependent DNA helicase Q1 (EC 3.6.4.12) (DNA helicase, RecQ-like type 1) (RecQ1) (DNA-dependent ATPase Q1) (RecQ protein-like 1)			0.000187301		22	21	21	12	16	17	14	21	21		22	21	21	12	16	17	14	21	21		22(22)	21(21)	21(21)	12(12)	16(16)	17(17)	14(14)	21(21)	21(21)		YYY YYY YYY
5768	Q9BPX5	Actin-related protein 2/3 complex subunit 5-like protein (Arp2/3 complex 16 kDa subunit 2) (ARC16-2)	783619			16941	153		1	Q9BPX5	16941	153	Actin-related protein 2/3 complex subunit 5-like protein (Arp2/3 complex 16 kDa subunit 2) (ARC16-2)			0.000187301		4	4	4	3	4	4	3	4	4		4	4	4	3	4	4	3	4	4		4(4)	4(4)	4(4)	3(3)	4(4)	4(4)	3(3)	4(4)	4(4)		YYY YYY YYY
807	O94973	AP-2 complex subunit alpha-2 (100 kDa coated vesicle protein C) (Adaptor protein complex AP-2 subunit alpha-2) (Adaptor-related protein complex 2 subunit alpha-2) (Alpha-adaptin C) (Alpha2-adaptin) (Clathrin assembly protein complex 2 alpha-C large chain) (Huntingtin yeast partner J) (Huntingtin-interacting protein 9) (HIP-9) (Huntingtin-interacting protein J) (Plasma membrane adaptor HA2/AP2 ada…	778882			103960	939		2	O94973;O95782	103960;107546	939;977	AP-2 complex subunit alpha-2 (100 kDa coated vesicle protein C) (Adaptor protein complex AP-2 subunit alpha-2) (Adaptor-related protein complex 2 subunit alpha-2) (Alpha-adaptin C) (Alpha2-adaptin) (Clathrin assembly protein complex 2 alpha-C large chain) (Huntingtin yeast partner J) (Huntingtin-interacting protein 9) (HIP-9) (Huntingtin-interacting protein J) (Plasma membrane adaptor HA2/AP2 ada…			0.000187301		0	0	0	0	0	0	0	0	0		8	8	8	7	8	8	8	8	8		0(8)	0(8)	0(8)	0(7)	0(8)	0(8)	0(8)	0(8)	0(8)		NNN NNN NNN
1256	P06753	Tropomyosin alpha-3 chain (Gamma-tropomyosin) (Tropomyosin-3) (Tropomyosin-5) (hTM5)	775395			32950	285		2	P06753;P67936	32950;28522	285;248	Tropomyosin alpha-3 chain (Gamma-tropomyosin) (Tropomyosin-3) (Tropomyosin-5) (hTM5);Tropomyosin alpha-4 chain (TM30p1) (Tropomyosin-4)			0.000560329		0	0	0	0	0	0	0	0	0		1	1	1	1	1	1	1	1	1		0(1)	0(1)	0(1)	0(1)	0(1)	0(1)	0(1)	0(1)	0(1)		NNN NNN NNN
590	O75131	Copine-3 (Copine III)	774020			60131	537		4	O75131;O95741;Q96FN4;Q9UBL6	60131;61991;61190;70294	537;557;548;633	Copine-3 (Copine III);Copine-6 (Copine VI) (Neuronal-copine) (N-copine);Copine-2 (Copine II);Copine-7 (Copine VII)			0.000560329		0	0	0	0	0	0	0	0	0		1	1	1	1	1	1	1	1	1		0(1)	0(1)	0(1)	0(1)	0(1)	0(1)	0(1)	0(1)	0(1)		NNN NNN NNN
302	O15230	Laminin subunit alpha-5 (Laminin-10 subunit alpha) (Laminin-11 subunit alpha) (Laminin-15 subunit alpha)	773916			399737	3695		1	O15230	399737	3695	Laminin subunit alpha-5 (Laminin-10 subunit alpha) (Laminin-11 subunit alpha) (Laminin-15 subunit alpha)			0.000187301		94	64	77	61	48	65	89	93	91		94	64	77	61	48	65	89	93	91		94(94)	64(64)	77(77)	61(61)	48(48)	65(65)	89(89)	93(93)	91(91)		YYY YYY YYY
1512	P12081	Histidine--tRNA ligase, cytoplasmic (EC 6.1.1.21) (Histidyl-tRNA synthetase) (HisRS)	771453			57411	509		2	P12081;P49590	57411;56888	509;506	Histidine--tRNA ligase, cytoplasmic (EC 6.1.1.21) (Histidyl-tRNA synthetase) (HisRS);Histidine--tRNA ligase, mitochondrial (EC 6.1.1.21) (Histidine--tRNA ligase-like) (Histidyl-tRNA synthetase) (HisRS)			0.000187301		0	0	0	0	0	0	0	0	0		4	5	5	3	4	5	3	4	5		0(4)	0(5)	0(5)	0(3)	0(4)	0(5)	0(3)	0(4)	0(5)		NNN NNN NNN
5775	Q9BQ39	ATP-dependent RNA helicase DDX50 (EC 3.6.4.13) (DEAD box protein 50) (Gu-beta) (Nucleolar protein Gu2)	767156			82565	737		2	Q9BQ39;Q9NR30	82565;87344	737;783	ATP-dependent RNA helicase DDX50 (EC 3.6.4.13) (DEAD box protein 50) (Gu-beta) (Nucleolar protein Gu2);Nucleolar RNA helicase 2 (EC 3.6.4.13) (DEAD box protein 21) (Gu-alpha) (Nucleolar RNA helicase Gu) (Nucleolar RNA helicase II) (RH II/Gu)			0.000187301		0	0	0	0	0	0	0	0	0		2	2	2	2	2	2	2	2	2		0(2)	0(2)	0(2)	0(2)	0(2)	0(2)	0(2)	0(2)	0(2)		NNN NNN NNN
483	O60264	SWI/SNF-related matrix-associated actin-dependent regulator of chromatin subfamily A member 5 (SWI/SNF-related matrix-associated actin-dependent regulator of chromatin A5) (EC 3.6.4.-) (Sucrose nonfermenting protein 2 homolog) (hSNF2H)	766607			121905	1052		1	O60264	121905	1052	SWI/SNF-related matrix-associated actin-dependent regulator of chromatin subfamily A member 5 (SWI/SNF-related matrix-associated actin-dependent regulator of chromatin A5) (EC 3.6.4.-) (Sucrose nonfermenting protein 2 homolog) (hSNF2H)			0.000187301		30	28	29	22	25	28	24	31	29		30	28	29	22	25	28	24	31	29		30(30)	28(28)	29(29)	22(22)	25(25)	28(28)	24(24)	31(31)	29(29)		YYY YYY YYY
2819	P62195	26S proteasome regulatory subunit 8 (26S proteasome AAA-ATPase subunit RPT6) (Proteasome 26S subunit ATPase 5) (Proteasome subunit p45) (Thyroid hormone receptor-interacting protein 1) (TRIP1) (p45/SUG)	765441			45626	406		1	P62195	45626	406	26S proteasome regulatory subunit 8 (26S proteasome AAA-ATPase subunit RPT6) (Proteasome 26S subunit ATPase 5) (Proteasome subunit p45) (Thyroid hormone receptor-interacting protein 1) (TRIP1) (p45/SUG)			0.000187301		16	16	16	13	14	15	13	15	15		16	16	16	13	14	15	13	15	15		16(16)	16(16)	16(16)	13(13)	14(14)	15(15)	13(13)	15(15)	15(15)		YYY YYY YYY
1210	P05204	Non-histone chromosomal protein HMG-17 (High mobility group nucleosome-binding domain-containing protein 2)	765066			9393	90		1	P05204	9393	90	Non-histone chromosomal protein HMG-17 (High mobility group nucleosome-binding domain-containing protein 2)			0.000187301		1	1	2	1	1	1	2	2	1		2	2	3	2	2	2	3	3	2		1(2)	1(2)	2(3)	1(2)	1(2)	1(2)	2(3)	2(3)	1(2)		NNY NNN YYN
5942	Q9BWM7	Sideroflexin-3	764060			35503	321		1	Q9BWM7	35503	321	Sideroflexin-3			0.000187301		12	12	12	9	11	12	11	11	11		12	12	12	9	11	12	11	11	11		12(12)	12(12)	12(12)	9(9)	11(11)	12(12)	11(11)	11(11)	11(11)		YYY YYY YYY
1408	P0C0S5	Histone H2A.Z (H2A/z)	763923			13553	128		2	P0C0S5;Q71UI9	13553;13509	128;128	Histone H2A.Z (H2A/z);Histone H2A.V (H2A.F/Z) (H2A.Z variant histone 2)			0.000187301		0	0	0	0	0	0	0	0	0		3	2	3	3	3	3	3	3	3		0(3)	0(2)	0(3)	0(3)	0(3)	0(3)	0(3)	0(3)	0(3)		NNN NNN NNN
1522	P12270	Nucleoprotein TPR (Megator) (NPC-associated intranuclear protein) (Translocated promoter region protein)	763789			267293	2363		1	P12270	267293	2363	Nucleoprotein TPR (Megator) (NPC-associated intranuclear protein) (Translocated promoter region protein)			0.000187301		70	71	74	67	76	73	58	72	75		70	71	74	67	76	73	58	72	75		70(70)	71(71)	74(74)	67(67)	76(76)	73(73)	58(58)	72(72)	75(75)		YYY YYY YYY
363	O43169	Cytochrome b5 type B (Cytochrome b5 outer mitochondrial membrane isoform)	763493			16695	150		1	O43169	16695	150	Cytochrome b5 type B (Cytochrome b5 outer mitochondrial membrane isoform)			0.000187301		3	3	3	3	2	2	2	3	3		3	3	3	3	2	2	2	3	3		3(3)	3(3)	3(3)	3(3)	2(2)	2(2)	2(2)	3(3)	3(3)		YYY YYY YYY
3697	Q15436	Protein transport protein Sec23A (hSec23A) (SEC23-related protein A)	763154			86161	765		2	Q15436;Q15437	86161;86479	765;767	Protein transport protein Sec23A (hSec23A) (SEC23-related protein A);Protein transport protein Sec23B (hSec23B) (SEC23-related protein B)			0.000187301		0	0	0	0	0	0	0	0	0		3	2	3	3	3	3	3	3	3		0(3)	0(2)	0(3)	0(3)	0(3)	0(3)	0(3)	0(3)	0(3)		NNN NNN NNN
5042	Q8TED1	Probable glutathione peroxidase 8 (GPx-8) (GSHPx-8) (EC 1.11.1.9)	762611			23881	209		1	Q8TED1	23881	209	Probable glutathione peroxidase 8 (GPx-8) (GSHPx-8) (EC 1.11.1.9)			0.000187301		5	5	6	5	5	6	5	6	5		5	5	6	5	5	6	5	6	5		5(5)	5(5)	6(6)	5(5)	5(5)	6(6)	5(5)	6(6)	5(5)		YYY YYY YYY
1262	P07093	Glia-derived nexin (GDN) (Peptidase inhibitor 7) (PI-7) (Protease nexin 1) (PN-1) (Protease nexin I) (Serpin E2)	760855			44002	398		1	P07093	44002	398	Glia-derived nexin (GDN) (Peptidase inhibitor 7) (PI-7) (Protease nexin 1) (PN-1) (Protease nexin I) (Serpin E2)			0.000187301		14	15	15	12	15	14	12	15	12		14	15	15	12	15	14	12	15	12		14(14)	15(15)	15(15)	12(12)	15(15)	14(14)	12(12)	15(15)	12(12)		YYY YYY YYY
971	O96019	Actin-like protein 6A (53 kDa BRG1-associated factor A) (Actin-related protein Baf53a) (ArpNbeta) (BRG1-associated factor 53A) (BAF53A) (INO80 complex subunit K)	760850			47461	429		1	O96019	47461	429	Actin-like protein 6A (53 kDa BRG1-associated factor A) (Actin-related protein Baf53a) (ArpNbeta) (BRG1-associated factor 53A) (BAF53A) (INO80 complex subunit K)			0.000187301		11	12	12	9	11	11	9	11	12		13	14	14	11	13	13	10	13	14		11(13)	12(14)	12(14)	9(11)	11(13)	11(13)	9(10)	11(13)	12(14)		YYY YYY YYY
2071	P32119	Peroxiredoxin-2 (EC 1.11.1.24) (Natural killer cell-enhancing factor B) (NKEF-B) (PRP) (Thiol-specific antioxidant protein) (TSA) (Thioredoxin peroxidase 1) (Thioredoxin-dependent peroxide reductase 1) (Thioredoxin-dependent peroxiredoxin 2)	759564			21892	198		1	P32119	21892	198	Peroxiredoxin-2 (EC 1.11.1.24) (Natural killer cell-enhancing factor B) (NKEF-B) (PRP) (Thiol-specific antioxidant protein) (TSA) (Thioredoxin peroxidase 1) (Thioredoxin-dependent peroxide reductase 1) (Thioredoxin-dependent peroxiredoxin 2)			0.000187301		9	8	6	5	6	7	6	8	8		9	8	6	5	6	7	6	8	8		9(9)	8(8)	6(6)	5(5)	6(6)	7(7)	6(6)	8(8)	8(8)		YYY YYY YYY
5657	Q96SB3	Neurabin-2 (Neurabin-II) (Protein phosphatase 1 regulatory subunit 9B) (Spinophilin)	758656			89334	817		1	Q96SB3	89334	817	Neurabin-2 (Neurabin-II) (Protein phosphatase 1 regulatory subunit 9B) (Spinophilin)			0.000187301		21	21	21	19	21	20	17	21	20		22	22	22	20	22	21	18	22	21		21(22)	21(22)	21(22)	19(20)	21(22)	20(21)	17(18)	21(22)	20(21)		YYY YYY YYY
4306	Q6ZMZ3	Nesprin-3 (KASH domain-containing protein 3) (KASH3) (Nuclear envelope spectrin repeat protein 3)	756198			112216	975		1	Q6ZMZ3	112216	975	Nesprin-3 (KASH domain-containing protein 3) (KASH3) (Nuclear envelope spectrin repeat protein 3)			0.000187301		46	48	50	30	41	38	40	51	51		46	48	50	30	41	38	40	51	51		46(46)	48(48)	50(50)	30(30)	41(41)	38(38)	40(40)	51(51)	51(51)		YYY YYY YYY
665	O75494	Serine/arginine-rich splicing factor 10 (40 kDa SR-repressor protein) (SRrp40) (FUS-interacting serine-arginine-rich protein 1) (Splicing factor SRp38) (Splicing factor, arginine/serine-rich 13A) (TLS-associated protein with Ser-Arg repeats) (TASR) (TLS-associated protein with SR repeats) (TLS-associated serine-arginine protein) (TLS-associated SR protein)	755979			31301	262		1	O75494	31301	262	Serine/arginine-rich splicing factor 10 (40 kDa SR-repressor protein) (SRrp40) (FUS-interacting serine-arginine-rich protein 1) (Splicing factor SRp38) (Splicing factor, arginine/serine-rich 13A) (TLS-associated protein with Ser-Arg repeats) (TASR) (TLS-associated protein with SR repeats) (TLS-associated serine-arginine protein) (TLS-associated SR protein)			0.000187301		3	3	3	3	3	3	2	3	3		5	5	5	5	5	5	4	5	5		3(5)	3(5)	3(5)	3(5)	3(5)	3(5)	2(4)	3(5)	3(5)		YYY YYY YYY
5875	Q9BUF5	Tubulin beta-6 chain (Tubulin beta class V)	755553			49857	446		1	Q9BUF5	49857	446	Tubulin beta-6 chain (Tubulin beta class V)			0.000187301		6	5	5	7	7	5	5	5	5		6	5	5	7	7	5	5	5	5		6(6)	5(5)	5(5)	7(7)	7(7)	5(5)	5(5)	5(5)	5(5)		YYY YYY YYY
2360	P46977	Dolichyl-diphosphooligosaccharide--protein glycosyltransferase subunit STT3A (Oligosaccharyl transferase subunit STT3A) (STT3-A) (EC 2.4.99.18) (B5) (Integral membrane protein 1) (Transmembrane protein TMC)	751878			80530	705		1	P46977	80530	705	Dolichyl-diphosphooligosaccharide--protein glycosyltransferase subunit STT3A (Oligosaccharyl transferase subunit STT3A) (STT3-A) (EC 2.4.99.18) (B5) (Integral membrane protein 1) (Transmembrane protein TMC)			0.000187301		14	12	14	10	11	14	13	13	14		14	12	14	10	11	14	13	13	14		14(14)	12(12)	14(14)	10(10)	11(11)	14(14)	13(13)	13(13)	14(14)		YYY YYY YYY
484	O60264	SWI/SNF-related matrix-associated actin-dependent regulator of chromatin subfamily A member 5 (SWI/SNF-related matrix-associated actin-dependent regulator of chromatin A5) (EC 3.6.4.-) (Sucrose nonfermenting protein 2 homolog) (hSNF2H)	751437			121905	1052		2	O60264;P28370	121905;122605	1052;1054	SWI/SNF-related matrix-associated actin-dependent regulator of chromatin subfamily A member 5 (SWI/SNF-related matrix-associated actin-dependent regulator of chromatin A5) (EC 3.6.4.-) (Sucrose nonfermenting protein 2 homolog) (hSNF2H);Probable global transcription activator SNF2L1 (EC 3.6.4.-) (ATP-dependent helicase SMARCA1) (Nucleosome-remodeling factor subunit SNF2L) (SWI/SNF-related matrix-a…			0.000187301		0	0	0	0	0	0	0	0	0		12	13	13	9	12	13	10	13	14		0(12)	0(13)	0(13)	0(9)	0(12)	0(13)	0(10)	0(13)	0(14)		NNN NNN NNN
1781	P20742	Pregnancy zone protein (C3 and PZP-like alpha-2-macroglobulin domain-containing protein 6)	750886			163863	1482		1	P20742	163863	1482	Pregnancy zone protein (C3 and PZP-like alpha-2-macroglobulin domain-containing protein 6)			0.000187301		3	2	3	3	2	2	3	3	3		3	2	3	3	2	2	3	3	3		3(3)	2(2)	3(3)	3(3)	2(2)	2(2)	3(3)	3(3)	3(3)		YYY YYY YYY
2674	P55735	Protein SEC13 homolog (GATOR complex protein SEC13) (SEC13-like protein 1) (SEC13-related protein)	749586			35541	322		1	P55735	35541	322	Protein SEC13 homolog (GATOR complex protein SEC13) (SEC13-like protein 1) (SEC13-related protein)			0.000187301		8	6	7	6	8	7	6	8	7		8	6	7	6	8	7	6	8	7		8(8)	6(6)	7(7)	6(6)	8(8)	7(7)	6(6)	8(8)	7(7)		YYY YYY YYY
46	A6NHR9	Structural maintenance of chromosomes flexible hinge domain-containing protein 1 (SMC hinge domain-containing protein 1) (EC 3.6.1.-)	748666			226374	2005		1	A6NHR9	226374	2005	Structural maintenance of chromosomes flexible hinge domain-containing protein 1 (SMC hinge domain-containing protein 1) (EC 3.6.1.-)			0.000187301		61	57	60	38	49	53	45	62	60		61	57	60	38	49	53	45	62	60		61(61)	57(57)	60(60)	38(38)	49(49)	53(53)	45(45)	62(62)	60(60)		YYY YYY YYY
2006	P30049	ATP synthase subunit delta, mitochondrial (ATP synthase F1 subunit delta) (F-ATPase delta subunit)	747390			17490	168		1	P30049	17490	168	ATP synthase subunit delta, mitochondrial (ATP synthase F1 subunit delta) (F-ATPase delta subunit)			0.000187301		3	3	3	2	2	3	3	4	3		3	3	3	2	2	3	3	4	3		3(3)	3(3)	3(3)	2(2)	2(2)	3(3)	3(3)	4(4)	3(3)		YYY YYY YYY
3145	Q07092	Collagen alpha-1(XVI) chain	741887			157751	1604		1	Q07092	157751	1604	Collagen alpha-1(XVI) chain			0.000187301		6	5	6	7	7	8	5	4	7		6	5	6	7	7	8	5	4	7		6(6)	5(5)	6(6)	7(7)	7(7)	8(8)	5(5)	4(4)	7(7)		YYY YYY YYY
1951	P27824	Calnexin (IP90) (Major histocompatibility complex class I antigen-binding protein p88) (p90)	741403			67568	592		1	P27824	67568	592	Calnexin (IP90) (Major histocompatibility complex class I antigen-binding protein p88) (p90)			0.000187301		14	12	13	9	14	12	9	14	12		14	12	13	9	14	12	9	14	12		14(14)	12(12)	13(13)	9(9)	14(14)	12(12)	9(9)	14(14)	12(12)		YYY YYY YYY
967	O96008	Mitochondrial import receptor subunit TOM40 homolog (Protein Haymaker) (Translocase of outer membrane 40 kDa subunit homolog) (p38.5)	738874			37893	361		1	O96008	37893	361	Mitochondrial import receptor subunit TOM40 homolog (Protein Haymaker) (Translocase of outer membrane 40 kDa subunit homolog) (p38.5)			0.000187301		7	6	6	3	4	6	5	7	7		7	6	6	3	4	6	5	7	7		7(7)	6(6)	6(6)	3(3)	4(4)	6(6)	5(5)	7(7)	7(7)		YYY YYY YYY
2436	P49591	Serine--tRNA ligase, cytoplasmic (EC 6.1.1.11) (Seryl-tRNA synthetase) (SerRS) (Seryl-tRNA(Ser/Sec) synthetase)	737507			58777	514		1	P49591	58777	514	Serine--tRNA ligase, cytoplasmic (EC 6.1.1.11) (Seryl-tRNA synthetase) (SerRS) (Seryl-tRNA(Ser/Sec) synthetase)			0.000187301		18	18	17	12	15	17	14	16	17		18	18	17	12	15	17	14	16	17		18(18)	18(18)	17(17)	12(12)	15(15)	17(17)	14(14)	16(16)	17(17)		YYY YYY YYY
4221	Q6P5R6	60S ribosomal protein L22-like 1 (Large ribosomal subunit protein eL22-like 1)	736816			14607	122		1	Q6P5R6	14607	122	60S ribosomal protein L22-like 1 (Large ribosomal subunit protein eL22-like 1)			0.000187301		2	2	2	2	2	2	2	2	2		2	2	2	2	2	2	2	2	2		2(2)	2(2)	2(2)	2(2)	2(2)	2(2)	2(2)	2(2)	2(2)		YYY YYY YYY
289	O15143	Actin-related protein 2/3 complex subunit 1B (Arp2/3 complex 41 kDa subunit) (p41-ARC)	729391			40950	372		1	O15143	40950	372	Actin-related protein 2/3 complex subunit 1B (Arp2/3 complex 41 kDa subunit) (p41-ARC)			0.000187301		12	11	11	9	10	12	9	10	12		12	11	11	9	10	12	9	10	12		12(12)	11(11)	11(11)	9(9)	10(10)	12(12)	9(9)	10(10)	12(12)		YYY YYY YYY
4624	Q8IWA0	WD repeat-containing protein 75 (U3 small nucleolar RNA-associated protein 17 homolog)	728138			94499	830		1	Q8IWA0	94499	830	WD repeat-containing protein 75 (U3 small nucleolar RNA-associated protein 17 homolog)			0.000187301		23	23	22	18	19	20	16	21	22		23	23	22	18	19	20	16	21	22		23(23)	23(23)	22(22)	18(18)	19(19)	20(20)	16(16)	21(21)	22(22)		YYY YYY YYY
6164	Q9H307	Pinin (140 kDa nuclear and cell adhesion-related phosphoprotein) (Desmosome-associated protein) (Domain-rich serine protein) (DRS protein) (DRSP) (Melanoma metastasis clone A protein) (Nuclear protein SDK3) (SR-like protein)	727326			81628	717		1	Q9H307	81628	717	Pinin (140 kDa nuclear and cell adhesion-related phosphoprotein) (Desmosome-associated protein) (Domain-rich serine protein) (DRS protein) (DRSP) (Melanoma metastasis clone A protein) (Nuclear protein SDK3) (SR-like protein)			0.000187301		19	20	20	17	17	19	17	20	20		19	20	20	17	17	19	17	20	20		19(19)	20(20)	20(20)	17(17)	17(17)	19(19)	17(17)	20(20)	20(20)		YYY YYY YYY
3632	Q15061	WD repeat-containing protein 43 (U3 small nucleolar RNA-associated protein 5 homolog)	726692			74891	677		1	Q15061	74891	677	WD repeat-containing protein 43 (U3 small nucleolar RNA-associated protein 5 homolog)			0.000187301		19	16	19	13	18	17	17	18	19		19	16	19	13	18	17	17	18	19		19(19)	16(16)	19(19)	13(13)	18(18)	17(17)	17(17)	18(18)	19(19)		YYY YYY YYY
7157	Q9Y2D5	A-kinase anchor protein 2 (AKAP-2) (AKAP-KL) (Protein kinase A-anchoring protein 2) (PRKA2)	723908			94661	859		1	Q9Y2D5	94661	859	A-kinase anchor protein 2 (AKAP-2) (AKAP-KL) (Protein kinase A-anchoring protein 2) (PRKA2)			0.000187301		22	22	17	18	21	19	18	18	16		22	22	17	18	21	19	18	18	16		22(22)	22(22)	17(17)	18(18)	21(21)	19(19)	18(18)	18(18)	16(16)		YYY YYY YYY
7	A0A5B0	T cell receptor beta variable 14	723128			12880	115		1	A0A5B0	12880	115	T cell receptor beta variable 14			0.00471995		1	1	1	1	1	1	1	1	1		1	1	1	1	1	1	1	1	1		1(1)	1(1)	1(1)	1(1)	1(1)	1(1)	1(1)	1(1)	1(1)		NNN NNN NNN
3427	Q13867	Bleomycin hydrolase (BH) (BLM hydrolase) (BMH) (EC 3.4.22.40)	722940			52562	455		1	Q13867	52562	455	Bleomycin hydrolase (BH) (BLM hydrolase) (BMH) (EC 3.4.22.40)			0.000187301		7	9	5	9	8	9	6	7	8		7	9	5	9	8	9	6	7	8		7(7)	9(9)	5(5)	9(9)	8(8)	9(9)	6(6)	7(7)	8(8)		YYY YYY YYY
1861	P23497	Nuclear autoantigen Sp-100 (Nuclear dot-associated Sp100 protein) (Speckled 100 kDa)	719112			100417	879		1	P23497	100417	879	Nuclear autoantigen Sp-100 (Nuclear dot-associated Sp100 protein) (Speckled 100 kDa)			0.000187301		7	8	8	7	5	7	3	8	7		9	10	10	9	7	9	5	10	9		7(9)	8(10)	8(10)	7(9)	5(7)	7(9)	3(5)	8(10)	7(9)		YYY YYY YYY
2949	P78527	DNA-dependent protein kinase catalytic subunit (DNA-PK catalytic subunit) (DNA-PKcs) (EC 2.7.11.1) (DNPK1) (p460)	716987			469089	4128		1	P78527	469089	4128	DNA-dependent protein kinase catalytic subunit (DNA-PK catalytic subunit) (DNA-PKcs) (EC 2.7.11.1) (DNPK1) (p460)			0.000187301		138	127	129	82	119	130	100	129	129		138	127	129	82	119	130	100	129	129		138(138)	127(127)	129(129)	82(82)	119(119)	130(130)	100(100)	129(129)	129(129)		YYY YYY YYY
1270	P07203	Glutathione peroxidase 1 (GPx-1) (GSHPx-1) (EC 1.11.1.9) (Cellular glutathione peroxidase)	714196			22088	203		1	P07203	22088	203	Glutathione peroxidase 1 (GPx-1) (GSHPx-1) (EC 1.11.1.9) (Cellular glutathione peroxidase)			0.000187301		12	10	12	8	9	10	9	11	12		12	10	12	8	9	10	9	11	12		12(12)	10(10)	12(12)	8(8)	9(9)	10(10)	9(9)	11(11)	12(12)		YYY YYY YYY
3239	Q12888	TP53-binding protein 1 (53BP1) (p53-binding protein 1) (p53BP1)	712123			213574	1972		1	Q12888	213574	1972	TP53-binding protein 1 (53BP1) (p53-binding protein 1) (p53BP1)			0.000187301		41	41	38	27	31	39	39	38	38		41	41	38	27	31	39	39	38	38		41(41)	41(41)	38(38)	27(27)	31(31)	39(39)	39(39)	38(38)	38(38)		YYY YYY YYY
1304	P07910	Heterogeneous nuclear ribonucleoproteins C1/C2 (hnRNP C1/C2)	711860			33670	306		2	P07910;Q86SE5	33670;32331	306;291	Heterogeneous nuclear ribonucleoproteins C1/C2 (hnRNP C1/C2);RNA-binding Raly-like protein (hRALYL) (Heterogeneous nuclear ribonucleoprotein C-like 3) (hnRNP core protein C-like 3)			0.000187301		0	0	0	0	0	0	0	0	0		1	2	2	2	2	2	1	2	2		0(1)	0(2)	0(2)	0(2)	0(2)	0(2)	0(1)	0(2)	0(2)		NNN NNN NNN
5366	Q96CW1	AP-2 complex subunit mu (AP-2 mu chain) (Adaptin-mu2) (Adaptor protein complex AP-2 subunit mu) (Adaptor-related protein complex 2 subunit mu) (Clathrin assembly protein complex 2 mu medium chain) (Clathrin coat assembly protein AP50) (Clathrin coat-associated protein AP50) (HA2 50 kDa subunit) (Plasma membrane adaptor AP-2 50 kDa protein)	711420			49655	435		1	Q96CW1	49655	435	AP-2 complex subunit mu (AP-2 mu chain) (Adaptin-mu2) (Adaptor protein complex AP-2 subunit mu) (Adaptor-related protein complex 2 subunit mu) (Clathrin assembly protein complex 2 mu medium chain) (Clathrin coat assembly protein AP50) (Clathrin coat-associated protein AP50) (HA2 50 kDa subunit) (Plasma membrane adaptor AP-2 50 kDa protein)			0.000187301		20	20	17	9	16	18	14	19	18		20	20	17	9	16	18	14	19	18		20(20)	20(20)	17(17)	9(9)	16(16)	18(18)	14(14)	19(19)	18(18)		YYY YYY YYY
4523	Q86V48	Leucine zipper protein 1	709406			120275	1076		1	Q86V48	120275	1076	Leucine zipper protein 1			0.000187301		46	45	42	43	46	46	23	32	41		46	45	42	43	46	46	23	32	41		46(46)	45(45)	42(42)	43(43)	46(46)	46(46)	23(23)	32(32)	41(41)		YYY YYY YYY
4825	Q8N8S7	Protein enabled homolog	706289			66510	591		1	Q8N8S7	66510	591	Protein enabled homolog			0.000187301		16	14	14	11	15	15	9	12	13		16	14	14	11	15	15	9	12	13		16(16)	14(14)	14(14)	11(11)	15(15)	15(15)	9(9)	12(12)	13(13)		YYY YYY YYY
1714	P18206	Vinculin (Metavinculin) (MV)	706058			123799	1134		1	P18206	123799	1134	Vinculin (Metavinculin) (MV)			0.000187301		36	29	29	33	37	38	31	37	33		36	29	29	33	37	38	31	37	33		36(36)	29(29)	29(29)	33(33)	37(37)	38(38)	31(31)	37(37)	33(33)		YYY YYY YYY
1367	P08865	40S ribosomal protein SA (37 kDa laminin receptor precursor) (37LRP) (37/67 kDa laminin receptor) (LRP/LR) (67 kDa laminin receptor) (67LR) (Colon carcinoma laminin-binding protein) (Laminin receptor 1) (LamR) (Laminin-binding protein precursor p40) (LBP/p40) (Multidrug resistance-associated protein MGr1-Ag) (NEM/1CHD4) (Small ribosomal subunit protein uS2)	703183			32854	295		1	P08865	32854	295	40S ribosomal protein SA (37 kDa laminin receptor precursor) (37LRP) (37/67 kDa laminin receptor) (LRP/LR) (67 kDa laminin receptor) (67LR) (Colon carcinoma laminin-binding protein) (Laminin receptor 1) (LamR) (Laminin-binding protein precursor p40) (LBP/p40) (Multidrug resistance-associated protein MGr1-Ag) (NEM/1CHD4) (Small ribosomal subunit protein uS2)			0.000187301		1	1	1	1	1	1	1	1	1		8	8	8	7	6	7	6	8	7		1(8)	1(8)	1(8)	1(7)	1(6)	1(7)	1(6)	1(8)	1(7)		NNN NNN NNN
1826	P22392	Nucleoside diphosphate kinase B (NDK B) (NDP kinase B) (EC 2.7.4.6) (C-myc purine-binding transcription factor PUF) (Histidine protein kinase NDKB) (EC 2.7.13.3) (nm23-H2)	701247			17298	152		1	P22392	17298	152	Nucleoside diphosphate kinase B (NDK B) (NDP kinase B) (EC 2.7.4.6) (C-myc purine-binding transcription factor PUF) (Histidine protein kinase NDKB) (EC 2.7.13.3) (nm23-H2)			0.000187301		1	2	1	1	1	1	2	1	1		1	2	1	1	1	1	2	1	1		1(1)	2(2)	1(1)	1(1)	1(1)	1(1)	2(2)	1(1)	1(1)		NYN NNN YNN
154	O00571	ATP-dependent RNA helicase DDX3X (EC 3.6.4.13) (CAP-Rf) (DEAD box protein 3, X-chromosomal) (DEAD box, X isoform) (DBX) (Helicase-like protein 2) (HLP2)	700938			73243	662		1	O00571	73243	662	ATP-dependent RNA helicase DDX3X (EC 3.6.4.13) (CAP-Rf) (DEAD box protein 3, X-chromosomal) (DEAD box, X isoform) (DBX) (Helicase-like protein 2) (HLP2)			0.000187301		6	5	6	4	5	6	6	6	6		6	5	6	4	5	6	6	6	6		6(6)	5(5)	6(6)	4(4)	5(5)	6(6)	6(6)	6(6)	6(6)		YYY YYY YYY
7151	Q9Y295	Developmentally-regulated GTP-binding protein 1 (DRG-1) (Neural precursor cell expressed developmentally down-regulated protein 3) (NEDD-3) (Translation factor GTPase DRG1) (TRAFAC GTPase DRG1) (EC 3.6.5.-)	700369			40542	367		1	Q9Y295	40542	367	Developmentally-regulated GTP-binding protein 1 (DRG-1) (Neural precursor cell expressed developmentally down-regulated protein 3) (NEDD-3) (Translation factor GTPase DRG1) (TRAFAC GTPase DRG1) (EC 3.6.5.-)			0.000187301		15	15	15	11	14	13	12	15	16		15	15	15	11	14	13	12	15	16		15(15)	15(15)	15(15)	11(11)	14(14)	13(13)	12(12)	15(15)	16(16)		YYY YYY YYY
1596	P14625	Endoplasmin (94 kDa glucose-regulated protein) (GRP-94) (Heat shock protein 90 kDa beta member 1) (Tumor rejection antigen 1) (gp96 homolog)	699853			92469	803		1	P14625	92469	803	Endoplasmin (94 kDa glucose-regulated protein) (GRP-94) (Heat shock protein 90 kDa beta member 1) (Tumor rejection antigen 1) (gp96 homolog)			0.000187301		18	21	19	17	18	20	19	21	23		21	24	22	19	21	23	21	24	26		18(21)	21(24)	19(22)	17(19)	18(21)	20(23)	19(21)	21(24)	23(26)		YYY YYY YYY
3449	Q14103	Heterogeneous nuclear ribonucleoprotein D0 (hnRNP D0) (AU-rich element RNA-binding protein 1)	696388			38434	355		1	Q14103	38434	355	Heterogeneous nuclear ribonucleoprotein D0 (hnRNP D0) (AU-rich element RNA-binding protein 1)			0.000187301		5	7	5	4	5	6	6	5	5		5	7	5	4	5	6	6	5	5		5(5)	7(7)	5(5)	4(4)	5(5)	6(6)	6(6)	5(5)	5(5)		YYY YYY YYY
1527	P12524	Protein L-Myc (Class E basic helix-loop-helix protein 38) (bHLHe38) (Protein L-Myc-1) (V-myc myelocytomatosis viral oncogene homolog)	696113			40327	364		2	P12524;P12525	40327;40868	364;358	Protein L-Myc (Class E basic helix-loop-helix protein 38) (bHLHe38) (Protein L-Myc-1) (V-myc myelocytomatosis viral oncogene homolog);Putative myc-like protein MYCLP1 (Protein L-Myc-2) (V-myc myelocytomatosis viral oncogene homolog pseudogene 1)			0.00685027		0	0	0	0	0	0	0	0	0		0	1	1	1	0	0	0	1	1		0(0)	0(1)	0(1)	0(1)	0(0)	0(0)	0(0)	0(1)	0(1)		NNN NNN NNN
3792	Q16666	Gamma-interferon-inducible protein 16 (Ifi-16) (Interferon-inducible myeloid differentiation transcriptional activator)	695874			88256	785		1	Q16666	88256	785	Gamma-interferon-inducible protein 16 (Ifi-16) (Interferon-inducible myeloid differentiation transcriptional activator)			0.000187301		20	20	18	17	17	17	16	20	19		22	22	20	19	19	19	18	22	21		20(22)	20(22)	18(20)	17(19)	17(19)	17(19)	16(18)	20(22)	19(21)		YYY YYY YYY
2772	P61160	Actin-related protein 2 (Actin-like protein 2)	691518			44761	394		1	P61160	44761	394	Actin-related protein 2 (Actin-like protein 2)			0.000187301		14	14	12	10	9	12	11	13	14		14	14	12	10	9	12	11	13	14		14(14)	14(14)	12(12)	10(10)	9(9)	12(12)	11(11)	13(13)	14(14)		YYY YYY YYY
5077	Q8WUM0	Nuclear pore complex protein Nup133 (133 kDa nucleoporin) (Nucleoporin Nup133)	691214			128979	1156		1	Q8WUM0	128979	1156	Nuclear pore complex protein Nup133 (133 kDa nucleoporin) (Nucleoporin Nup133)			0.000187301		25	25	27	25	27	28	23	24	28		25	25	27	25	27	28	23	24	28		25(25)	25(25)	27(27)	25(25)	27(27)	28(28)	23(23)	24(24)	28(28)		YYY YYY YYY
7113	Q9UQ03	Coronin-2B (Coronin-like protein C) (Clipin-C) (Protein FC96)	691130			54953	480		1	Q9UQ03	54953	480	Coronin-2B (Coronin-like protein C) (Clipin-C) (Protein FC96)			0.000187301		11	14	14	7	12	11	8	16	16		11	14	14	7	12	11	8	16	16		11(11)	14(14)	14(14)	7(7)	12(12)	11(11)	8(8)	16(16)	16(16)		YYY YYY YYY
105	O00299	Chloride intracellular channel protein 1 (Chloride channel ABP) (Nuclear chloride ion channel 27) (NCC27) (Regulatory nuclear chloride ion channel protein) (hRNCC)	690388			26923	241		1	O00299	26923	241	Chloride intracellular channel protein 1 (Chloride channel ABP) (Nuclear chloride ion channel 27) (NCC27) (Regulatory nuclear chloride ion channel protein) (hRNCC)			0.000187301		12	12	9	10	12	12	10	11	12		12	12	9	10	12	12	10	11	12		12(12)	12(12)	9(9)	10(10)	12(12)	12(12)	10(10)	11(11)	12(12)		YYY YYY YYY
2223	P39023	60S ribosomal protein L3 (HIV-1 TAR RNA-binding protein B) (TARBP-B) (Large ribosomal subunit protein uL3)	689911			46109	403		2	P39023;Q92901	46109;46296	403;407	60S ribosomal protein L3 (HIV-1 TAR RNA-binding protein B) (TARBP-B) (Large ribosomal subunit protein uL3);60S ribosomal protein L3-like (Large ribosomal subunit protein uL3-like)			0.000187301		0	0	0	0	0	0	0	0	0		3	3	3	1	2	3	2	3	3		0(3)	0(3)	0(3)	0(1)	0(2)	0(3)	0(2)	0(3)	0(3)		NNN NNN NNN
310	O15258	Protein RER1	689787			22958	196		1	O15258	22958	196	Protein RER1			0.000187301		6	5	5	5	5	4	4	6	5		6	5	5	5	5	4	4	6	5		6(6)	5(5)	5(5)	5(5)	5(5)	4(4)	4(4)	6(6)	5(5)		YYY YYY YYY
4136	Q6DKI1	60S ribosomal protein L7-like 1 (Large ribosomal subunit protein uL30-like 1)	688388			29669	255		1	Q6DKI1	29669	255	60S ribosomal protein L7-like 1 (Large ribosomal subunit protein uL30-like 1)			0.000187301		10	9	9	10	10	9	8	10	10		10	9	9	10	10	9	8	10	10		10(10)	9(9)	9(9)	10(10)	10(10)	9(9)	8(8)	10(10)	10(10)		YYY YYY YYY
370	O43237	Cytoplasmic dynein 1 light intermediate chain 2 (Dynein light intermediate chain 2, cytosolic) (LIC-2) (LIC53/55)	688207			54099	492		1	O43237	54099	492	Cytoplasmic dynein 1 light intermediate chain 2 (Dynein light intermediate chain 2, cytosolic) (LIC-2) (LIC53/55)			0.000187301		16	14	16	11	12	13	14	14	15		16	14	16	11	12	13	14	14	15		16(16)	14(14)	16(16)	11(11)	12(12)	13(13)	14(14)	14(14)	15(15)		YYY YYY YYY
1747	P19652	Alpha-1-acid glycoprotein 2 (AGP 2) (Orosomucoid-2) (OMD 2)	688202			23603	201		1	P19652	23603	201	Alpha-1-acid glycoprotein 2 (AGP 2) (Orosomucoid-2) (OMD 2)			0.000187301		5	5	4	4	5	4	4	5	5		5	5	4	4	5	4	4	5	5		5(5)	5(5)	4(4)	4(4)	5(5)	4(4)	4(4)	5(5)	5(5)		YYY YYY YYY
6491	Q9NRX1	RNA-binding protein PNO1 (Partner of NOB1)	688202			27924	252		1	Q9NRX1	27924	252	RNA-binding protein PNO1 (Partner of NOB1)			0.000187301		11	9	11	9	9	10	8	8	11		11	9	11	9	9	10	8	8	11		11(11)	9(9)	11(11)	9(9)	9(9)	10(10)	8(8)	8(8)	11(11)		YYY YYY YYY
551	O60762	Dolichol-phosphate mannosyltransferase subunit 1 (EC 2.4.1.83) (Dolichol-phosphate mannose synthase subunit 1) (DPM synthase subunit 1) (Dolichyl-phosphate beta-D-mannosyltransferase subunit 1) (Mannose-P-dolichol synthase subunit 1) (MPD synthase subunit 1)	687146			29634	260		1	O60762	29634	260	Dolichol-phosphate mannosyltransferase subunit 1 (EC 2.4.1.83) (Dolichol-phosphate mannose synthase subunit 1) (DPM synthase subunit 1) (Dolichyl-phosphate beta-D-mannosyltransferase subunit 1) (Mannose-P-dolichol synthase subunit 1) (MPD synthase subunit 1)			0.000187301		10	8	10	8	9	9	9	10	10		10	8	10	8	9	9	9	10	10		10(10)	8(8)	10(10)	8(8)	9(9)	9(9)	9(9)	10(10)	10(10)		YYY YYY YYY
2374	P48059	LIM and senescent cell antigen-like-containing domain protein 1 (Particularly interesting new Cys-His protein 1) (PINCH-1) (Renal carcinoma antigen NY-REN-48)	687135			37251	325		2	P48059;Q7Z4I7	37251;38916	325;341	LIM and senescent cell antigen-like-containing domain protein 1 (Particularly interesting new Cys-His protein 1) (PINCH-1) (Renal carcinoma antigen NY-REN-48);LIM and senescent cell antigen-like-containing domain protein 2 (LIM-like protein 2) (Particularly interesting new Cys-His protein 2) (PINCH-2)			0.000187301		0	0	0	0	0	0	0	0	0		5	5	5	4	5	6	5	5	4		0(5)	0(5)	0(5)	0(4)	0(5)	0(6)	0(5)	0(5)	0(4)		NNN NNN NNN
661	O75477	Erlin-1 (Endoplasmic reticulum lipid raft-associated protein 1) (Protein KE04) (Stomatin-prohibitin-flotillin-HflC/K domain-containing protein 1) (SPFH domain-containing protein 1)	685064			39171	348		1	O75477	39171	348	Erlin-1 (Endoplasmic reticulum lipid raft-associated protein 1) (Protein KE04) (Stomatin-prohibitin-flotillin-HflC/K domain-containing protein 1) (SPFH domain-containing protein 1)			0.000187301		10	9	10	7	9	8	6	11	11		10	9	10	7	9	8	6	11	11		10(10)	9(9)	10(10)	7(7)	9(9)	8(8)	6(6)	11(11)	11(11)		YYY YYY YYY
2605	P53396	ATP-citrate synthase (EC 2.3.3.8) (ATP-citrate (pro-S-)-lyase) (ACL) (Citrate cleavage enzyme)	683903			120839	1101		1	P53396	120839	1101	ATP-citrate synthase (EC 2.3.3.8) (ATP-citrate (pro-S-)-lyase) (ACL) (Citrate cleavage enzyme)			0.000187301		41	39	41	29	37	41	34	41	42		41	39	41	29	37	41	34	41	42		41(41)	39(39)	41(41)	29(29)	37(37)	41(41)	34(34)	41(41)	42(42)		YYY YYY YYY
4929	Q8NFH5	Nucleoporin NUP35 (35 kDa nucleoporin) (Mitotic phosphoprotein 44) (MP-44) (Nuclear pore complex protein Nup53) (Nucleoporin NUP53)	682812			34774	326		1	Q8NFH5	34774	326	Nucleoporin NUP35 (35 kDa nucleoporin) (Mitotic phosphoprotein 44) (MP-44) (Nuclear pore complex protein Nup53) (Nucleoporin NUP53)			0.000187301		10	10	10	9	9	8	7	7	10		10	10	10	9	9	8	7	7	10		10(10)	10(10)	10(10)	9(9)	9(9)	8(8)	7(7)	7(7)	10(10)		YYY YYY YYY
3433	Q13885	Tubulin beta-2A chain (Tubulin beta class IIa)	682409			49907	445		2	Q13885;Q9BVA1	49907;49953	445;445	Tubulin beta-2A chain (Tubulin beta class IIa);Tubulin beta-2B chain			0.000187301		0	0	0	0	0	0	0	0	0		3	3	3	3	3	2	2	3	3		0(3)	0(3)	0(3)	0(3)	0(3)	0(2)	0(2)	0(3)	0(3)		NNN NNN NNN
2194	P36957	Dihydrolipoyllysine-residue succinyltransferase component of 2-oxoglutarate dehydrogenase complex, mitochondrial (EC 2.3.1.61) (2-oxoglutarate dehydrogenase complex component E2) (OGDC-E2) (Dihydrolipoamide succinyltransferase component of 2-oxoglutarate dehydrogenase complex) (E2K)	679663			48755	453		1	P36957	48755	453	Dihydrolipoyllysine-residue succinyltransferase component of 2-oxoglutarate dehydrogenase complex, mitochondrial (EC 2.3.1.61) (2-oxoglutarate dehydrogenase complex component E2) (OGDC-E2) (Dihydrolipoamide succinyltransferase component of 2-oxoglutarate dehydrogenase complex) (E2K)			0.000187301		9	10	8	6	8	7	6	8	8		9	10	8	6	8	7	6	8	8		9(9)	10(10)	8(8)	6(6)	8(8)	7(7)	6(6)	8(8)	8(8)		YYY YYY YYY
6469	Q9NRA1	Platelet-derived growth factor C (PDGF-C) (Fallotein) (Spinal cord-derived growth factor) (SCDGF) (VEGF-E) [Cleaved into: Platelet-derived growth factor C, latent form (PDGFC latent form)	678301			39029	345		1	Q9NRA1	39029	345	Platelet-derived growth factor C (PDGF-C) (Fallotein) (Spinal cord-derived growth factor) (SCDGF) (VEGF-E) [Cleaved into: Platelet-derived growth factor C, latent form (PDGFC latent form); Platelet-derived growth factor C, receptor-binding form (PDGFC receptor-binding form)]			0.000187301		5	5	6	6	6	7	6	6	6		5	5	6	6	6	7	6	6	6		5(5)	5(5)	6(6)	6(6)	6(6)	7(7)	6(6)	6(6)	6(6)		YYY YYY YYY
1520	P12259	Coagulation factor V (Activated protein C cofactor) (Proaccelerin, labile factor) [Cleaved into: Coagulation factor V heavy chain	677568			251703	2224		1	P12259	251703	2224	Coagulation factor V (Activated protein C cofactor) (Proaccelerin, labile factor) [Cleaved into: Coagulation factor V heavy chain; Coagulation factor V light chain]			0.000187301		8	8	10	7	9	10	9	9	11		8	8	10	7	9	10	9	9	11		8(8)	8(8)	10(10)	7(7)	9(9)	10(10)	9(9)	9(9)	11(11)		YYY YYY YYY
4423	Q7Z434	Mitochondrial antiviral-signaling protein (MAVS) (CARD adapter inducing interferon beta) (Cardif) (Interferon beta promoter stimulator protein 1) (IPS-1) (Putative NF-kappa-B-activating protein 031N) (Virus-induced-signaling adapter) (VISA)	677497			56528	540		1	Q7Z434	56528	540	Mitochondrial antiviral-signaling protein (MAVS) (CARD adapter inducing interferon beta) (Cardif) (Interferon beta promoter stimulator protein 1) (IPS-1) (Putative NF-kappa-B-activating protein 031N) (Virus-induced-signaling adapter) (VISA)			0.000187301		9	7	9	6	8	8	8	9	8		9	7	9	6	8	8	8	9	8		9(9)	7(7)	9(9)	6(6)	8(8)	8(8)	8(8)	9(9)	8(8)		YYY YYY YYY
92	O00217	NADH dehydrogenase [ubiquinone] iron-sulfur protein 8, mitochondrial (EC 7.1.1.2) (Complex I-23kD) (CI-23kD) (NADH-ubiquinone oxidoreductase 23 kDa subunit) (TYKY subunit)	677339			23705	210		1	O00217	23705	210	NADH dehydrogenase [ubiquinone] iron-sulfur protein 8, mitochondrial (EC 7.1.1.2) (Complex I-23kD) (CI-23kD) (NADH-ubiquinone oxidoreductase 23 kDa subunit) (TYKY subunit)			0.000187301		6	6	5	4	5	6	4	6	6		6	6	5	4	5	6	4	6	6		6(6)	6(6)	5(5)	4(4)	5(5)	6(6)	4(4)	6(6)	6(6)		YYY YYY YYY
1169	P04439	HLA class I histocompatibility antigen, A alpha chain (Human leukocyte antigen A) (HLA-A)	677280			40841	365		1	P04439	40841	365	HLA class I histocompatibility antigen, A alpha chain (Human leukocyte antigen A) (HLA-A)			0.000187301		2	2	3	2	2	3	1	3	2		2	2	4	3	2	3	1	3	3		2(2)	2(2)	3(4)	2(3)	2(2)	3(3)	1(1)	3(3)	2(3)		YYY YYY NYY
2889	P63010	AP-2 complex subunit beta (AP105B) (Adaptor protein complex AP-2 subunit beta) (Adaptor-related protein complex 2 subunit beta) (Beta-2-adaptin) (Beta-adaptin) (Clathrin assembly protein complex 2 beta large chain) (Plasma membrane adaptor HA2/AP2 adaptin beta subunit)	675200			104553	937		2	P63010;Q10567	104553;104607	937;949	AP-2 complex subunit beta (AP105B) (Adaptor protein complex AP-2 subunit beta) (Adaptor-related protein complex 2 subunit beta) (Beta-2-adaptin) (Beta-adaptin) (Clathrin assembly protein complex 2 beta large chain) (Plasma membrane adaptor HA2/AP2 adaptin beta subunit);AP-1 complex subunit beta-1 (Adaptor protein complex AP-1 subunit beta-1) (Adaptor-related protein complex 1 subunit beta-1) (Bet…			0.000187301		0	0	0	0	0	0	0	0	0		17	15	16	12	13	15	11	17	17		0(17)	0(15)	0(16)	0(12)	0(13)	0(15)	0(11)	0(17)	0(17)		NNN NNN NNN
2088	P33176	Kinesin-1 heavy chain (Conventional kinesin heavy chain) (Ubiquitous kinesin heavy chain) (UKHC)	674675			109685	963		1	P33176	109685	963	Kinesin-1 heavy chain (Conventional kinesin heavy chain) (Ubiquitous kinesin heavy chain) (UKHC)			0.000187301		42	38	40	28	34	35	31	39	41		43	39	40	28	35	36	32	40	42		42(43)	38(39)	40(40)	28(28)	34(35)	35(36)	31(32)	39(40)	41(42)		YYY YYY YYY
1286	P07585	Decorin (Bone proteoglycan II) (PG-S2) (PG40)	673701			39747	359		1	P07585	39747	359	Decorin (Bone proteoglycan II) (PG-S2) (PG40)			0.000187301		6	5	6	6	6	7	4	6	6		6	5	6	6	6	7	4	6	6		6(6)	5(5)	6(6)	6(6)	6(6)	7(7)	4(4)	6(6)	6(6)		YYY YYY YYY
2269	P41252	Isoleucine--tRNA ligase, cytoplasmic (EC 6.1.1.5) (Isoleucyl-tRNA synthetase) (IRS) (IleRS)	671734			144498	1262		1	P41252	144498	1262	Isoleucine--tRNA ligase, cytoplasmic (EC 6.1.1.5) (Isoleucyl-tRNA synthetase) (IRS) (IleRS)			0.000187301		43	40	40	26	35	35	31	40	41		43	40	40	26	35	35	31	40	41		43(43)	40(40)	40(40)	26(26)	35(35)	35(35)	31(31)	40(40)	41(41)		YYY YYY YYY
93	O00231	26S proteasome non-ATPase regulatory subunit 11 (26S proteasome regulatory subunit RPN6) (26S proteasome regulatory subunit S9) (26S proteasome regulatory subunit p44.5)	671136			47464	422		1	O00231	47464	422	26S proteasome non-ATPase regulatory subunit 11 (26S proteasome regulatory subunit RPN6) (26S proteasome regulatory subunit S9) (26S proteasome regulatory subunit p44.5)			0.000187301		19	21	19	17	16	19	13	20	20		19	21	19	17	16	19	13	20	20		19(19)	21(21)	19(19)	17(17)	16(16)	19(19)	13(13)	20(20)	20(20)		YYY YYY YYY
5200	Q92769	Histone deacetylase 2 (HD2) (EC 3.5.1.98) (Protein deacylase HDAC2) (EC 3.5.1.-)	670101			55364	488		1	Q92769	55364	488	Histone deacetylase 2 (HD2) (EC 3.5.1.98) (Protein deacylase HDAC2) (EC 3.5.1.-)			0.000187301		10	9	10	8	9	9	8	10	9		10	9	10	8	9	9	8	10	9		10(10)	9(9)	10(10)	8(8)	9(9)	9(9)	8(8)	10(10)	9(9)		YYY YYY YYY
7226	Q9Y3B7	39S ribosomal protein L11, mitochondrial (L11mt) (MRP-L11) (Mitochondrial large ribosomal subunit protein uL11m)	667425			20683	192		1	Q9Y3B7	20683	192	39S ribosomal protein L11, mitochondrial (L11mt) (MRP-L11) (Mitochondrial large ribosomal subunit protein uL11m)			0.000187301		9	9	7	8	8	7	7	9	8		9	9	7	8	8	7	7	9	8		9(9)	9(9)	7(7)	8(8)	8(8)	7(7)	7(7)	9(9)	8(8)		YYY YYY YYY
5590	Q96PD5	N-acetylmuramoyl-L-alanine amidase (EC 3.5.1.28) (Peptidoglycan recognition protein 2) (Peptidoglycan recognition protein long) (PGRP-L)	665739			62217	576		1	Q96PD5	62217	576	N-acetylmuramoyl-L-alanine amidase (EC 3.5.1.28) (Peptidoglycan recognition protein 2) (Peptidoglycan recognition protein long) (PGRP-L)			0.000187301		9	7	9	9	9	9	9	9	9		9	7	9	9	9	9	9	9	9		9(9)	7(7)	9(9)	9(9)	9(9)	9(9)	9(9)	9(9)	9(9)		YYY YYY YYY
7052	Q9UM54	Unconventional myosin-VI (Unconventional myosin-6)	664200			149691	1294		1	Q9UM54	149691	1294	Unconventional myosin-VI (Unconventional myosin-6)			0.000187301		49	48	46	42	46	50	41	48	47		49	48	46	42	46	50	41	48	47		49(49)	48(48)	46(46)	42(42)	46(46)	50(50)	41(41)	48(48)	47(47)		YYY YYY YYY
4746	Q8N3C0	Activating signal cointegrator 1 complex subunit 3 (EC 3.6.4.12) (ASC-1 complex subunit p200) (ASC1p200) (Helicase, ATP binding 1) (Trip4 complex subunit p200)	662073			251460	2202		1	Q8N3C0	251460	2202	Activating signal cointegrator 1 complex subunit 3 (EC 3.6.4.12) (ASC-1 complex subunit p200) (ASC1p200) (Helicase, ATP binding 1) (Trip4 complex subunit p200)			0.000187301		40	37	39	19	34	35	22	41	41		40	37	39	19	34	35	22	41	41		40(40)	37(37)	39(39)	19(19)	34(34)	35(35)	22(22)	41(41)	41(41)		YYY YYY YYY
426	O43684	Mitotic checkpoint protein BUB3	661475			37155	328		1	O43684	37155	328	Mitotic checkpoint protein BUB3			0.000187301		11	11	11	7	10	10	10	11	11		11	11	11	7	10	10	10	11	11		11(11)	11(11)	11(11)	7(7)	10(10)	10(10)	10(10)	11(11)	11(11)		YYY YYY YYY
2078	P32322	Pyrroline-5-carboxylate reductase 1, mitochondrial (P5C reductase 1) (P5CR 1) (EC 1.5.1.2)	661187			33361	319		2	P32322;Q96C36	33361;33637	319;320	Pyrroline-5-carboxylate reductase 1, mitochondrial (P5C reductase 1) (P5CR 1) (EC 1.5.1.2);Pyrroline-5-carboxylate reductase 2 (P5C reductase 2) (P5CR 2) (EC 1.5.1.2)			0.000560329		0	0	0	0	0	0	0	0	0		1	1	1	1	1	1	1	1	1		0(1)	0(1)	0(1)	0(1)	0(1)	0(1)	0(1)	0(1)	0(1)		NNN NNN NNN
6903	Q9UHF1	Epidermal growth factor-like protein 7 (EGF-like protein 7) (Multiple epidermal growth factor-like domains protein 7) (Multiple EGF-like domains protein 7) (NOTCH4-like protein) (Vascular endothelial statin) (VE-statin) (Zneu1)	660459			29618	273		1	Q9UHF1	29618	273	Epidermal growth factor-like protein 7 (EGF-like protein 7) (Multiple epidermal growth factor-like domains protein 7) (Multiple EGF-like domains protein 7) (NOTCH4-like protein) (Vascular endothelial statin) (VE-statin) (Zneu1)			0.000187301		5	5	4	4	2	4	3	7	7		5	5	4	4	2	4	3	7	7		5(5)	5(5)	4(4)	4(4)	2(2)	4(4)	3(3)	7(7)	7(7)		YYY YYY YYY
1544	P13489	Ribonuclease inhibitor (Placental ribonuclease inhibitor) (Placental RNase inhibitor) (Ribonuclease/angiogenin inhibitor 1) (RAI)	660363			49973	461		1	P13489	49973	461	Ribonuclease inhibitor (Placental ribonuclease inhibitor) (Placental RNase inhibitor) (Ribonuclease/angiogenin inhibitor 1) (RAI)			0.000187301		15	15	16	10	16	16	15	15	16		15	15	16	10	16	16	15	15	16		15(15)	15(15)	16(16)	10(10)	16(16)	16(16)	15(15)	15(15)	16(16)		YYY YYY YYY
3764	Q16363	Laminin subunit alpha-4 (Laminin-14 subunit alpha) (Laminin-8 subunit alpha) (Laminin-9 subunit alpha)	656473			202524	1823		1	Q16363	202524	1823	Laminin subunit alpha-4 (Laminin-14 subunit alpha) (Laminin-8 subunit alpha) (Laminin-9 subunit alpha)			0.000187301		39	40	38	23	26	38	44	50	52		39	40	38	23	26	38	44	50	52		39(39)	40(40)	38(38)	23(23)	26(26)	38(38)	44(44)	50(50)	52(52)		YYY YYY YYY
1403	P09874	Poly [ADP-ribose] polymerase 1 (PARP-1) (EC 2.4.2.30) (ADP-ribosyltransferase diphtheria toxin-like 1) (ARTD1) (DNA ADP-ribosyltransferase PARP1) (EC 2.4.2.-) (NAD(+) ADP-ribosyltransferase 1) (ADPRT 1) (Poly[ADP-ribose] synthase 1) (Protein poly-ADP-ribosyltransferase PARP1) (EC 2.4.2.-) [Cleaved into: Poly [ADP-ribose] polymerase 1, processed C-terminus (Poly [ADP-ribose] polymerase 1, 89-kDa f…	656136			113084	1014		1	P09874	113084	1014	Poly [ADP-ribose] polymerase 1 (PARP-1) (EC 2.4.2.30) (ADP-ribosyltransferase diphtheria toxin-like 1) (ARTD1) (DNA ADP-ribosyltransferase PARP1) (EC 2.4.2.-) (NAD(+) ADP-ribosyltransferase 1) (ADPRT 1) (Poly[ADP-ribose] synthase 1) (Protein poly-ADP-ribosyltransferase PARP1) (EC 2.4.2.-) [Cleaved into: Poly [ADP-ribose] polymerase 1, processed C-terminus (Poly [ADP-ribose] polymerase 1, 89-kDa f…			0.000187301		35	31	34	18	27	24	26	36	35		35	31	34	18	27	24	26	36	35		35(35)	31(31)	34(34)	18(18)	27(27)	24(24)	26(26)	36(36)	35(35)		YYY YYY YYY
7115	Q9UQ16	Dynamin-3 (EC 3.6.5.5) (Dynamin, testicular) (T-dynamin)	653431			97746	869		1	Q9UQ16	97746	869	Dynamin-3 (EC 3.6.5.5) (Dynamin, testicular) (T-dynamin)			0.000351494		2	2	0	0	1	1	1	2	2		2	2	0	0	1	1	1	2	2		2(2)	2(2)	0(0)	0(0)	1(1)	1(1)	1(1)	2(2)	2(2)		YYN NNN NYY
3943	Q5EB52	Mesoderm-specific transcript homolog protein (EC 3.-.-.-) (Paternally-expressed gene 1 protein)	652099			38830	335		1	Q5EB52	38830	335	Mesoderm-specific transcript homolog protein (EC 3.-.-.-) (Paternally-expressed gene 1 protein)			0.000187301		9	6	8	8	6	3	10	10	10		9	6	8	8	6	3	10	10	10		9(9)	6(6)	8(8)	8(8)	6(6)	3(3)	10(10)	10(10)	10(10)		YYY YYY YYY
7093	Q9UPN3	Microtubule-actin cross-linking factor 1, isoforms 1/2/3/4/5 (620 kDa actin-binding protein) (ABP620) (Actin cross-linking family protein 7) (Macrophin-1) (Trabeculin-alpha)	650353			838308	7388		1	Q9UPN3	838308	7388	Microtubule-actin cross-linking factor 1, isoforms 1/2/3/4/5 (620 kDa actin-binding protein) (ABP620) (Actin cross-linking family protein 7) (Macrophin-1) (Trabeculin-alpha)			0.000187301		223	225	214	140	183	193	151	215	220		223	225	214	140	183	193	151	215	220		223(223)	225(225)	214(214)	140(140)	183(183)	193(193)	151(151)	215(215)	220(220)		YYY YYY YYY
6673	Q9NYL4	Peptidyl-prolyl cis-trans isomerase FKBP11 (PPIase FKBP11) (EC 5.2.1.8) (19 kDa FK506-binding protein) (19 kDa FKBP) (FKBP-19) (FK506-binding protein 11) (FKBP-11) (Rotamase)	649266			22180	201		1	Q9NYL4	22180	201	Peptidyl-prolyl cis-trans isomerase FKBP11 (PPIase FKBP11) (EC 5.2.1.8) (19 kDa FK506-binding protein) (19 kDa FKBP) (FKBP-19) (FK506-binding protein 11) (FKBP-11) (Rotamase)			0.000187301		4	4	4	5	4	5	4	4	4		4	4	4	5	4	5	4	4	4		4(4)	4(4)	4(4)	5(5)	4(4)	5(5)	4(4)	4(4)	4(4)		YYY YYY YYY
1091	P02654	Apolipoprotein C-I (Apo-CI) (ApoC-I) (Apolipoprotein C1) [Cleaved into: Truncated apolipoprotein C-I]	648884			9332	83		1	P02654	9332	83	Apolipoprotein C-I (Apo-CI) (ApoC-I) (Apolipoprotein C1) [Cleaved into: Truncated apolipoprotein C-I]			0.000187301		3	2	2	3	2	2	3	3	3		3	2	2	3	2	2	3	3	3		3(3)	2(2)	2(2)	3(3)	2(2)	2(2)	3(3)	3(3)	3(3)		YYY YYY YYY
149	O00541	Pescadillo homolog	648110			68003	588		1	O00541	68003	588	Pescadillo homolog			0.000187301		14	14	15	10	13	14	14	18	17		14	14	15	10	13	14	14	18	17		14(14)	14(14)	15(15)	10(10)	13(13)	14(14)	14(14)	18(18)	17(17)		YYY YYY YYY
5716	Q99584	Protein S100-A13 (S100 calcium-binding protein A13)	644106			11471	98		1	Q99584	11471	98	Protein S100-A13 (S100 calcium-binding protein A13)			0.000187301		4	4	4	3	3	4	2	4	4		4	4	4	3	3	4	2	4	4		4(4)	4(4)	4(4)	3(3)	3(3)	4(4)	2(2)	4(4)	4(4)		YYY YYY YYY
1429	P0DPH7	Tubulin alpha-3C chain (EC 3.6.5.-) (Alpha-tubulin 2) (Alpha-tubulin 3C) (Tubulin alpha-2 chain) [Cleaved into: Detyrosinated tubulin alpha-3C chain]	643381			49960	450		4	P0DPH7;P0DPH8;Q6PEY2;Q71U36	49960;49960;49859;50136	450;450;450;451	Tubulin alpha-3C chain (EC 3.6.5.-) (Alpha-tubulin 2) (Alpha-tubulin 3C) (Tubulin alpha-2 chain) [Cleaved into: Detyrosinated tubulin alpha-3C chain];Tubulin alpha-3D chain (EC 3.6.5.-) (Alpha-tubulin 3D) [Cleaved into: Detyrosinated tubulin alpha-3D chain];Tubulin alpha-3E chain (EC 3.6.5.-) (Alpha-tubulin 3E) [Cleaved into: Detyrosinated tubulin alpha-3E chain];Tubulin alpha-1A chain (EC 3.6.5.…			0.000187301		0	0	0	0	0	0	0	0	0		1	1	1	0	1	1	1	1	1		0(1)	0(1)	0(1)	0(0)	0(1)	0(1)	0(1)	0(1)	0(1)		NNN NNN NNN
1598	P14649	Myosin light chain 6B (Myosin light chain 1 slow-twitch muscle A isoform) (MLC1sa) (Smooth muscle and nonmuscle myosin light chain alkali 6B)	643218			22764	208		1	P14649	22764	208	Myosin light chain 6B (Myosin light chain 1 slow-twitch muscle A isoform) (MLC1sa) (Smooth muscle and nonmuscle myosin light chain alkali 6B)			0.000187301		12	9	12	8	12	11	7	12	11		12	9	12	8	12	11	7	12	11		12(12)	9(9)	12(12)	8(8)	12(12)	11(11)	7(7)	12(12)	11(11)		YYY YYY YYY
2931	P78347	General transcription factor II-I (GTFII-I) (TFII-I) (Bruton tyrosine kinase-associated protein 135) (BAP-135) (BTK-associated protein 135) (SRF-Phox1-interacting protein) (SPIN) (Williams-Beuren syndrome chromosomal region 6 protein)	642219			112416	998		1	P78347	112416	998	General transcription factor II-I (GTFII-I) (TFII-I) (Bruton tyrosine kinase-associated protein 135) (BAP-135) (BTK-associated protein 135) (SRF-Phox1-interacting protein) (SPIN) (Williams-Beuren syndrome chromosomal region 6 protein)			0.000187301		42	37	42	21	39	40	30	41	42		43	38	43	21	40	41	31	42	43		42(43)	37(38)	42(43)	21(21)	39(40)	40(41)	30(31)	41(42)	42(43)		YYY YYY YYY
3444	Q14008	Cytoskeleton-associated protein 5 (Colonic and hepatic tumor overexpressed gene protein) (Ch-TOG)	642076			225495	2032		1	Q14008	225495	2032	Cytoskeleton-associated protein 5 (Colonic and hepatic tumor overexpressed gene protein) (Ch-TOG)			0.000187301		65	63	62	35	41	47	31	68	62		65	63	62	35	41	47	31	68	62		65(65)	63(63)	62(62)	35(35)	41(41)	47(47)	31(31)	68(68)	62(62)		YYY YYY YYY
3640	Q15113	Procollagen C-endopeptidase enhancer 1 (Procollagen COOH-terminal proteinase enhancer 1) (PCPE-1) (Procollagen C-proteinase enhancer 1) (Type 1 procollagen C-proteinase enhancer protein) (Type I procollagen COOH-terminal proteinase enhancer)	641460			47972	449		1	Q15113	47972	449	Procollagen C-endopeptidase enhancer 1 (Procollagen COOH-terminal proteinase enhancer 1) (PCPE-1) (Procollagen C-proteinase enhancer 1) (Type 1 procollagen C-proteinase enhancer protein) (Type I procollagen COOH-terminal proteinase enhancer)			0.000187301		12	11	11	8	12	12	9	12	12		12	11	11	8	12	12	9	12	12		12(12)	11(11)	11(11)	8(8)	12(12)	12(12)	9(9)	12(12)	12(12)		YYY YYY YYY
250	O14979	Heterogeneous nuclear ribonucleoprotein D-like (hnRNP D-like) (hnRNP DL) (AU-rich element RNA-binding factor) (JKT41-binding protein) (Protein laAUF1)	640758			46438	420		1	O14979	46438	420	Heterogeneous nuclear ribonucleoprotein D-like (hnRNP D-like) (hnRNP DL) (AU-rich element RNA-binding factor) (JKT41-binding protein) (Protein laAUF1)			0.000187301		8	8	6	5	7	7	6	9	7		8	8	6	5	7	7	6	9	7		8(8)	8(8)	6(6)	5(5)	7(7)	7(7)	6(6)	9(9)	7(7)		YYY YYY YYY
5787	Q9BQB6	Vitamin K epoxide reductase complex subunit 1 (EC 1.17.4.4) (Vitamin K1 2,3-epoxide reductase subunit 1)	640608			18235	163		1	Q9BQB6	18235	163	Vitamin K epoxide reductase complex subunit 1 (EC 1.17.4.4) (Vitamin K1 2,3-epoxide reductase subunit 1)			0.000187301		2	2	2	2	2	2	2	2	2		2	2	2	2	2	2	2	2	2		2(2)	2(2)	2(2)	2(2)	2(2)	2(2)	2(2)	2(2)	2(2)		YYY YYY YYY
2224	P39059	Collagen alpha-1(XV) chain [Cleaved into: Restin (Endostatin-XV) (Related to endostatin) (Restin-I)	640593			141720	1388		1	P39059	141720	1388	Collagen alpha-1(XV) chain [Cleaved into: Restin (Endostatin-XV) (Related to endostatin) (Restin-I); Restin-2 (Restin-II); Restin-3 (Restin-III); Restin-4 (Restin-IV)]			0.000187301		18	15	18	12	11	18	9	14	17		18	15	18	12	11	18	9	14	17		18(18)	15(15)	18(18)	12(12)	11(11)	18(18)	9(9)	14(14)	17(17)		YYY YYY YYY
2625	P54136	Arginine--tRNA ligase, cytoplasmic (EC 6.1.1.19) (Arginyl-tRNA synthetase) (ArgRS)	640444			75379	660		1	P54136	75379	660	Arginine--tRNA ligase, cytoplasmic (EC 6.1.1.19) (Arginyl-tRNA synthetase) (ArgRS)			0.000187301		34	34	29	20	26	28	23	32	31		34	34	29	20	26	28	23	32	31		34(34)	34(34)	29(29)	20(20)	26(26)	28(28)	23(23)	32(32)	31(31)		YYY YYY YYY
6773	Q9P291	Armadillo repeat-containing X-linked protein 1 (ARM protein lost in epithelial cancers on chromosome X 1) (Protein ALEX1)	639683			49180	453		1	Q9P291	49180	453	Armadillo repeat-containing X-linked protein 1 (ARM protein lost in epithelial cancers on chromosome X 1) (Protein ALEX1)			0.000187301		10	12	10	7	9	8	5	12	11		10	12	10	7	9	8	5	12	11		10(10)	12(12)	10(10)	7(7)	9(9)	8(8)	5(5)	12(12)	11(11)		YYY YYY YYY
1471	P11172	Uridine 5'-monophosphate synthase (UMP synthase) [Includes: Orotate phosphoribosyltransferase (OPRT) (OPRTase) (EC 2.4.2.10)	639089			52222	480		1	P11172	52222	480	Uridine 5'-monophosphate synthase (UMP synthase) [Includes: Orotate phosphoribosyltransferase (OPRT) (OPRTase) (EC 2.4.2.10); Orotidine 5'-phosphate decarboxylase (ODC) (OMPD) (EC 4.1.1.23) (OMPdecase)]			0.000187301		6	7	6	3	6	3	5	6	4		6	7	6	3	6	3	5	6	4		6(6)	7(7)	6(6)	3(3)	6(6)	3(3)	5(5)	6(6)	4(4)		YYY YYY YYY
1759	P20042	Eukaryotic translation initiation factor 2 subunit 2 (Eukaryotic translation initiation factor 2 subunit beta) (eIF-2-beta)	637143			38388	333		1	P20042	38388	333	Eukaryotic translation initiation factor 2 subunit 2 (Eukaryotic translation initiation factor 2 subunit beta) (eIF-2-beta)			0.000187301		14	15	16	9	12	14	10	15	15		14	15	16	9	12	14	10	15	15		14(14)	15(15)	16(16)	9(9)	12(12)	14(14)	10(10)	15(15)	15(15)		YYY YYY YYY
3661	Q15269	Periodic tryptophan protein 2 homolog	637104			102452	919		1	Q15269	102452	919	Periodic tryptophan protein 2 homolog			0.000187301		0	0	0	0	0	0	0	0	0		18	17	18	9	16	16	12	15	18		0(18)	0(17)	0(18)	0(9)	0(16)	0(16)	0(12)	0(15)	0(18)		NNN NNN NNN
3720	Q15637	Splicing factor 1 (Mammalian branch point-binding protein) (BBP) (mBBP) (Transcription factor ZFM1) (Zinc finger gene in MEN1 locus) (Zinc finger protein 162)	636979			68330	639		1	Q15637	68330	639	Splicing factor 1 (Mammalian branch point-binding protein) (BBP) (mBBP) (Transcription factor ZFM1) (Zinc finger gene in MEN1 locus) (Zinc finger protein 162)			0.000187301		12	10	11	8	10	11	8	10	11		12	10	11	8	10	11	8	10	11		12(12)	10(10)	11(11)	8(8)	10(10)	11(11)	8(8)	10(10)	11(11)		YYY YYY YYY
5997	Q9BYG3	MKI67 FHA domain-interacting nucleolar phosphoprotein (Nucleolar phosphoprotein Nopp34) (Nucleolar protein interacting with the FHA domain of pKI-67) (hNIFK)	634473			34222	293		1	Q9BYG3	34222	293	MKI67 FHA domain-interacting nucleolar phosphoprotein (Nucleolar phosphoprotein Nopp34) (Nucleolar protein interacting with the FHA domain of pKI-67) (hNIFK)			0.000187301		12	12	12	11	12	12	9	12	12		12	12	12	11	12	12	9	12	12		12(12)	12(12)	12(12)	11(11)	12(12)	12(12)	9(9)	12(12)	12(12)		YYY YYY YYY
1324	P08134	Rho-related GTP-binding protein RhoC (Rho cDNA clone 9) (h9)	633477			22006	193		3	P08134;P61586;P62745	22006;21768;22123	193;193;196	Rho-related GTP-binding protein RhoC (Rho cDNA clone 9) (h9);Transforming protein RhoA (EC 3.6.5.2) (Rho cDNA clone 12) (h12);Rho-related GTP-binding protein RhoB (Rho cDNA clone 6) (h6)			0.000187301		0	0	0	0	0	0	0	0	0		2	2	1	2	2	2	2	2	2		0(2)	0(2)	0(1)	0(2)	0(2)	0(2)	0(2)	0(2)	0(2)		NNN NNN NNN
7258	Q9Y3Y2	Chromatin target of PRMT1 protein (Friend of PRMT1 protein) (Small arginine- and glycine-rich protein) (SRAG)	633248			26397	248		1	Q9Y3Y2	26397	248	Chromatin target of PRMT1 protein (Friend of PRMT1 protein) (Small arginine- and glycine-rich protein) (SRAG)			0.000187301		4	5	5	4	5	5	5	4	4		4	5	5	4	5	5	5	4	4		4(4)	5(5)	5(5)	4(4)	5(5)	5(5)	5(5)	4(4)	4(4)		YYY YYY YYY
6586	Q9NVP1	ATP-dependent RNA helicase DDX18 (EC 3.6.4.13) (DEAD box protein 18) (Myc-regulated DEAD box protein) (MrDb)	630982			75407	670		1	Q9NVP1	75407	670	ATP-dependent RNA helicase DDX18 (EC 3.6.4.13) (DEAD box protein 18) (Myc-regulated DEAD box protein) (MrDb)			0.000187301		22	19	21	17	17	21	16	23	22		22	19	21	17	17	21	16	23	22		22(22)	19(19)	21(21)	17(17)	17(17)	21(21)	16(16)	23(23)	22(22)		YYY YYY YYY
1322	P08134	Rho-related GTP-binding protein RhoC (Rho cDNA clone 9) (h9)	629739			22006	193		1	P08134	22006	193	Rho-related GTP-binding protein RhoC (Rho cDNA clone 9) (h9)			0.000187301		2	1	2	1	2	2	2	2	2		2	1	2	1	2	2	2	2	2		2(2)	1(1)	2(2)	1(1)	2(2)	2(2)	2(2)	2(2)	2(2)		YNY NYY YYY
1178	P04899	Guanine nucleotide-binding protein G(i) subunit alpha-2 (Adenylate cyclase-inhibiting G alpha protein)	628568			40451	355		3	P04899;P08754;P63096	40451;40532;40361	355;354;354	Guanine nucleotide-binding protein G(i) subunit alpha-2 (Adenylate cyclase-inhibiting G alpha protein);Guanine nucleotide-binding protein G(i) subunit alpha-3 (G(i) alpha-3);Guanine nucleotide-binding protein G(i) subunit alpha-1 (Adenylate cyclase-inhibiting G alpha protein)			0.000187301		0	0	0	0	0	0	0	0	0		5	4	5	5	5	5	5	5	5		0(5)	0(4)	0(5)	0(5)	0(5)	0(5)	0(5)	0(5)	0(5)		NNN NNN NNN
1129	P04003	C4b-binding protein alpha chain (C4bp) (Proline-rich protein) (PRP)	628186			67033	597		1	P04003	67033	597	C4b-binding protein alpha chain (C4bp) (Proline-rich protein) (PRP)			0.000560329		1	1	1	1	1	1	1	1	1		1	1	1	1	1	1	1	1	1		1(1)	1(1)	1(1)	1(1)	1(1)	1(1)	1(1)	1(1)	1(1)		NNN NNN NNN
344	O15511	Actin-related protein 2/3 complex subunit 5 (Arp2/3 complex 16 kDa subunit) (p16-ARC)	627106			16320	151		1	O15511	16320	151	Actin-related protein 2/3 complex subunit 5 (Arp2/3 complex 16 kDa subunit) (p16-ARC)			0.000187301		4	4	3	5	3	4	4	4	4		4	4	3	5	3	4	4	4	4		4(4)	4(4)	3(3)	5(5)	3(3)	4(4)	4(4)	4(4)	4(4)		YYY YYY YYY
1090	P02652	Apolipoprotein A-II (Apo-AII) (ApoA-II) (Apolipoprotein A2) [Cleaved into: Proapolipoprotein A-II (ProapoA-II)	626730			11175	100		1	P02652	11175	100	Apolipoprotein A-II (Apo-AII) (ApoA-II) (Apolipoprotein A2) [Cleaved into: Proapolipoprotein A-II (ProapoA-II); Truncated apolipoprotein A-II (Apolipoprotein A-II(1-76))]			0.000187301		4	3	5	3	5	4	3	4	5		4	3	5	3	5	4	3	4	5		4(4)	3(3)	5(5)	3(3)	5(5)	4(4)	3(3)	4(4)	5(5)		YYY YYY YYY
5181	Q92621	Nuclear pore complex protein Nup205 (205 kDa nucleoporin) (Nucleoporin Nup205)	626441			227922	2012		1	Q92621	227922	2012	Nuclear pore complex protein Nup205 (205 kDa nucleoporin) (Nucleoporin Nup205)			0.000187301		51	45	52	44	55	51	47	51	53		51	45	52	44	55	51	47	51	53		51(51)	45(45)	52(52)	44(44)	55(55)	51(51)	47(47)	51(51)	53(53)		YYY YYY YYY
1612	P15144	Aminopeptidase N (AP-N) (hAPN) (EC 3.4.11.2) (Alanyl aminopeptidase) (Aminopeptidase M) (AP-M) (Microsomal aminopeptidase) (Myeloid plasma membrane glycoprotein CD13) (gp150) (CD antigen CD13)	625579			109540	967		1	P15144	109540	967	Aminopeptidase N (AP-N) (hAPN) (EC 3.4.11.2) (Alanyl aminopeptidase) (Aminopeptidase M) (AP-M) (Microsomal aminopeptidase) (Myeloid plasma membrane glycoprotein CD13) (gp150) (CD antigen CD13)			0.000187301		32	28	31	16	20	24	29	30	31		32	28	31	16	20	24	29	30	31		32(32)	28(28)	31(31)	16(16)	20(20)	24(24)	29(29)	30(30)	31(31)		YYY YYY YYY
1255	P06753	Tropomyosin alpha-3 chain (Gamma-tropomyosin) (Tropomyosin-3) (Tropomyosin-5) (hTM5)	624167			32950	285		2	P06753;P09493	32950;32709	285;284	Tropomyosin alpha-3 chain (Gamma-tropomyosin) (Tropomyosin-3) (Tropomyosin-5) (hTM5);Tropomyosin alpha-1 chain (Alpha-tropomyosin) (Tropomyosin-1)			0.000187301		0	0	0	0	0	0	0	0	0		4	4	4	3	4	3	1	2	3		0(4)	0(4)	0(4)	0(3)	0(4)	0(3)	0(1)	0(2)	0(3)		NNN NNN NNN
2839	P62330	ADP-ribosylation factor 6 (EC 3.6.5.2)	624098			20082	175		1	P62330	20082	175	ADP-ribosylation factor 6 (EC 3.6.5.2)			0.000187301		6	6	5	5	5	5	6	5	5		6	6	5	5	5	5	6	5	5		6(6)	6(6)	5(5)	5(5)	5(5)	5(5)	6(6)	5(5)	5(5)		YYY YYY YYY
3638	Q15084	Protein disulfide-isomerase A6 (EC 5.3.4.1) (Endoplasmic reticulum protein 5) (ER protein 5) (ERp5) (Protein disulfide isomerase P5) (Thioredoxin domain-containing protein 7)	623827			48121	440		1	Q15084	48121	440	Protein disulfide-isomerase A6 (EC 5.3.4.1) (Endoplasmic reticulum protein 5) (ER protein 5) (ERp5) (Protein disulfide isomerase P5) (Thioredoxin domain-containing protein 7)			0.000187301		12	10	10	9	10	12	10	10	10		12	10	10	9	10	12	10	10	10		12(12)	10(10)	10(10)	9(9)	10(10)	12(12)	10(10)	10(10)	10(10)		YYY YYY YYY
1209	P05198	Eukaryotic translation initiation factor 2 subunit 1 (Eukaryotic translation initiation factor 2 subunit alpha) (eIF-2-alpha) (eIF-2A) (eIF-2alpha)	622537			36112	315		1	P05198	36112	315	Eukaryotic translation initiation factor 2 subunit 1 (Eukaryotic translation initiation factor 2 subunit alpha) (eIF-2-alpha) (eIF-2A) (eIF-2alpha)			0.000187301		18	18	16	12	18	18	15	17	18		18	18	16	12	18	18	15	17	18		18(18)	18(18)	16(16)	12(12)	18(18)	18(18)	15(15)	17(17)	18(18)		YYY YYY YYY
1489	P11413	Glucose-6-phosphate 1-dehydrogenase (G6PD) (EC 1.1.1.49)	620429			59257	515		1	P11413	59257	515	Glucose-6-phosphate 1-dehydrogenase (G6PD) (EC 1.1.1.49)			0.000187301		25	26	26	16	20	25	24	26	25		25	26	26	16	20	25	24	26	25		25(25)	26(26)	26(26)	16(16)	20(20)	25(25)	24(24)	26(26)	25(25)		YYY YYY YYY
698	O75694	Nuclear pore complex protein Nup155 (155 kDa nucleoporin) (Nucleoporin Nup155)	618591			155199	1391		1	O75694	155199	1391	Nuclear pore complex protein Nup155 (155 kDa nucleoporin) (Nucleoporin Nup155)			0.000187301		33	31	33	29	31	31	26	30	34		33	31	33	29	31	31	26	30	34		33(33)	31(31)	33(33)	29(29)	31(31)	31(31)	26(26)	30(30)	34(34)		YYY YYY YYY
5623	Q96QK1	Vacuolar protein sorting-associated protein 35 (hVPS35) (Maternal-embryonic 3) (Vesicle protein sorting 35)	618513			91707	796		1	Q96QK1	91707	796	Vacuolar protein sorting-associated protein 35 (hVPS35) (Maternal-embryonic 3) (Vesicle protein sorting 35)			0.000187301		22	20	22	14	19	20	15	21	20		22	20	22	14	19	20	15	21	20		22(22)	20(20)	22(22)	14(14)	19(19)	20(20)	15(15)	21(21)	20(20)		YYY YYY YYY
2018	P30419	Glycylpeptide N-tetradecanoyltransferase 1 (EC 2.3.1.97) (Myristoyl-CoA:protein N-myristoyltransferase 1) (HsNMT1) (NMT 1) (Type I N-myristoyltransferase) (Peptide N-myristoyltransferase 1) (Protein-lysine myristoyltransferase NMT1) (EC 2.3.1.-)	617292			56806	496		1	P30419	56806	496	Glycylpeptide N-tetradecanoyltransferase 1 (EC 2.3.1.97) (Myristoyl-CoA:protein N-myristoyltransferase 1) (HsNMT1) (NMT 1) (Type I N-myristoyltransferase) (Peptide N-myristoyltransferase 1) (Protein-lysine myristoyltransferase NMT1) (EC 2.3.1.-)			0.000187301		9	8	9	2	5	6	7	9	8		9	8	9	2	5	6	7	9	8		9(9)	8(8)	9(9)	2(2)	5(5)	6(6)	7(7)	9(9)	8(8)		YYY YYY YYY
2921	P68371	Tubulin beta-4B chain (Tubulin beta-2 chain) (Tubulin beta-2C chain)	616568			49831	445		2	P68371;Q13885	49831;49907	445;445	Tubulin beta-4B chain (Tubulin beta-2 chain) (Tubulin beta-2C chain);Tubulin beta-2A chain (Tubulin beta class IIa)			0.000803859		0	0	0	0	0	0	0	0	0		1	1	1	1	1	1	1	1	1		0(1)	0(1)	0(1)	0(1)	0(1)	0(1)	0(1)	0(1)	0(1)		NNN NNN NNN
3527	Q14563	Semaphorin-3A (Semaphorin III) (Sema III)	616341			88889	771		1	Q14563	88889	771	Semaphorin-3A (Semaphorin III) (Sema III)			0.000187301		16	18	19	17	16	19	21	21	21		16	18	19	17	16	19	21	21	21		16(16)	18(18)	19(19)	17(17)	16(16)	19(19)	21(21)	21(21)	21(21)		YYY YYY YYY
6562	Q9NV31	U3 small nucleolar ribonucleoprotein protein IMP3 (U3 snoRNP protein IMP3) (BRMS2)	616295			21850	184		1	Q9NV31	21850	184	U3 small nucleolar ribonucleoprotein protein IMP3 (U3 snoRNP protein IMP3) (BRMS2)			0.000187301		8	8	7	5	6	8	6	8	8		8	8	7	5	6	8	6	8	8		8(8)	8(8)	7(7)	5(5)	6(6)	8(8)	6(6)	8(8)	8(8)		YYY YYY YYY
3690	Q15417	Calponin-3 (Calponin, acidic isoform)	616230			36414	329		2	Q15417;Q99439	36414;33697	329;309	Calponin-3 (Calponin, acidic isoform);Calponin-2 (Calponin H2, smooth muscle) (Neutral calponin)			0.000560329		0	0	0	0	0	0	0	0	0		1	1	1	1	1	1	1	1	1		0(1)	0(1)	0(1)	0(1)	0(1)	0(1)	0(1)	0(1)	0(1)		NNN NNN NNN
4332	Q6ZXV5	Protein O-mannosyl-transferase TMTC3 (EC 2.4.1.109) (Protein SMILE) (Transmembrane and TPR repeat-containing protein 3)	615663			104009	915		1	Q6ZXV5	104009	915	Protein O-mannosyl-transferase TMTC3 (EC 2.4.1.109) (Protein SMILE) (Transmembrane and TPR repeat-containing protein 3)			0.000187301		18	16	16	8	13	16	12	18	18		19	17	17	8	14	17	12	19	19		18(19)	16(17)	16(17)	8(8)	13(14)	16(17)	12(12)	18(19)	18(19)		YYY YYY YYY
2919	P68371	Tubulin beta-4B chain (Tubulin beta-2 chain) (Tubulin beta-2C chain)	614139			49831	445		1	P68371	49831	445	Tubulin beta-4B chain (Tubulin beta-2 chain) (Tubulin beta-2C chain)			0.000560329		1	1	1	1	1	1	1	1	1		1	1	1	1	1	1	1	1	1		1(1)	1(1)	1(1)	1(1)	1(1)	1(1)	1(1)	1(1)	1(1)		NNN NNN NNN
7246	Q9Y3I0	RNA-splicing ligase RtcB homolog (EC 6.5.1.8) (3'-phosphate/5'-hydroxy nucleic acid ligase)	613982			55210	505		1	Q9Y3I0	55210	505	RNA-splicing ligase RtcB homolog (EC 6.5.1.8) (3'-phosphate/5'-hydroxy nucleic acid ligase)			0.000187301		24	21	22	17	21	23	18	20	23		24	21	22	17	21	23	18	20	23		24(24)	21(21)	22(22)	17(17)	21(21)	23(23)	18(18)	20(20)	23(23)		YYY YYY YYY
2816	P62140	Serine/threonine-protein phosphatase PP1-beta catalytic subunit (PP-1B) (PPP1CD) (EC 3.1.3.16) (EC 3.1.3.53)	613083			37187	327		1	P62140	37187	327	Serine/threonine-protein phosphatase PP1-beta catalytic subunit (PP-1B) (PPP1CD) (EC 3.1.3.16) (EC 3.1.3.53)			0.000187301		5	5	4	5	5	4	5	4	4		5	5	4	5	5	4	5	4	4		5(5)	5(5)	4(4)	5(5)	5(5)	4(4)	5(5)	4(4)	4(4)		YYY YYY YYY
3149	Q07666	KH domain-containing, RNA-binding, signal transduction-associated protein 1 (GAP-associated tyrosine phosphoprotein p62) (Src-associated in mitosis 68 kDa protein) (Sam68) (p21 Ras GTPase-activating protein-associated p62) (p68)	611864			48227	443		1	Q07666	48227	443	KH domain-containing, RNA-binding, signal transduction-associated protein 1 (GAP-associated tyrosine phosphoprotein p62) (Src-associated in mitosis 68 kDa protein) (Sam68) (p21 Ras GTPase-activating protein-associated p62) (p68)			0.000187301		5	5	5	3	6	6	6	6	5		5	5	5	3	6	6	6	6	5		5(5)	5(5)	5(5)	3(3)	6(6)	6(6)	6(6)	6(6)	5(5)		YYY YYY YYY
5226	Q92896	Golgi apparatus protein 1 (CFR-1) (Cysteine-rich fibroblast growth factor receptor) (E-selectin ligand 1) (ESL-1) (Golgi sialoglycoprotein MG-160)	610298			134552	1179		1	Q92896	134552	1179	Golgi apparatus protein 1 (CFR-1) (Cysteine-rich fibroblast growth factor receptor) (E-selectin ligand 1) (ESL-1) (Golgi sialoglycoprotein MG-160)			0.000187301		38	37	35	22	26	31	24	35	37		38	37	35	22	26	31	24	35	37		38(38)	37(37)	35(35)	22(22)	26(26)	31(31)	24(24)	35(35)	37(37)		YYY YYY YYY
512	O60488	Long-chain-fatty-acid--CoA ligase 4 (EC 6.2.1.3) (Arachidonate--CoA ligase) (EC 6.2.1.15) (Long-chain acyl-CoA synthetase 4) (LACS 4)	609691			79188	711		2	O60488;O95573	79188;80420	711;720	Long-chain-fatty-acid--CoA ligase 4 (EC 6.2.1.3) (Arachidonate--CoA ligase) (EC 6.2.1.15) (Long-chain acyl-CoA synthetase 4) (LACS 4);Fatty acid CoA ligase Acsl3 (Arachidonate--CoA ligase) (EC 6.2.1.15) (Long-chain acyl-CoA synthetase 3) (LACS 3) (Long-chain-fatty-acid--CoA ligase 3) (EC 6.2.1.3) (Medium-chain acyl-CoA ligase Acsl3) (EC 6.2.1.2)			0.000187301		0	0	0	0	0	0	0	0	0		2	2	2	2	2	2	2	2	2		0(2)	0(2)	0(2)	0(2)	0(2)	0(2)	0(2)	0(2)	0(2)		NNN NNN NNN
1963	P28331	NADH-ubiquinone oxidoreductase 75 kDa subunit, mitochondrial (EC 7.1.1.2) (Complex I-75kD) (CI-75kD)	609555			79468	727		1	P28331	79468	727	NADH-ubiquinone oxidoreductase 75 kDa subunit, mitochondrial (EC 7.1.1.2) (Complex I-75kD) (CI-75kD)			0.000187301		27	28	29	19	23	27	19	30	30		27	28	29	19	23	27	19	30	30		27(27)	28(28)	29(29)	19(19)	23(23)	27(27)	19(19)	30(30)	30(30)		YYY YYY YYY
2127	P35442	Thrombospondin-2	609011			129991	1172		1	P35442	129991	1172	Thrombospondin-2			0.000187301		21	22	21	25	25	26	20	21	23		21	22	21	25	25	26	20	21	23		21(21)	22(22)	21(21)	25(25)	25(25)	26(26)	20(20)	21(21)	23(23)		YYY YYY YYY
1163	P04350	Tubulin beta-4A chain (Tubulin 5 beta) (Tubulin beta-4 chain)	608761			49586	444		5	P04350;P07437;P68371;Q13885;Q9BVA1	49586;49671;49831;49907;49953	444;444;445;445;445	Tubulin beta-4A chain (Tubulin 5 beta) (Tubulin beta-4 chain);Tubulin beta chain (Tubulin beta-5 chain);Tubulin beta-4B chain (Tubulin beta-2 chain) (Tubulin beta-2C chain);Tubulin beta-2A chain (Tubulin beta class IIa);Tubulin beta-2B chain			0.000187301		0	0	0	0	0	0	0	0	0		3	3	3	3	3	3	3	3	3		0(3)	0(3)	0(3)	0(3)	0(3)	0(3)	0(3)	0(3)	0(3)		NNN NNN NNN
1885	P24752	Acetyl-CoA acetyltransferase, mitochondrial (EC 2.3.1.9) (Acetoacetyl-CoA thiolase) (T2)	607207			45200	427		1	P24752	45200	427	Acetyl-CoA acetyltransferase, mitochondrial (EC 2.3.1.9) (Acetoacetyl-CoA thiolase) (T2)			0.000187301		14	12	12	7	9	11	9	13	13		14	12	12	7	9	11	9	13	13		14(14)	12(12)	12(12)	7(7)	9(9)	11(11)	9(9)	13(13)	13(13)		YYY YYY YYY
2498	P50570	Dynamin-2 (EC 3.6.5.5)	607086			98064	870		2	P50570;Q05193	98064;97408	870;864	Dynamin-2 (EC 3.6.5.5);Dynamin-1 (EC 3.6.5.5)			0.000187301		0	0	0	0	0	0	0	0	0		3	2	2	1	2	3	2	3	2		0(3)	0(2)	0(2)	0(1)	0(2)	0(3)	0(2)	0(3)	0(2)		NNN NNN NNN
2434	P49589	Cysteine--tRNA ligase, cytoplasmic (EC 6.1.1.16) (Cysteinyl-tRNA synthetase) (CysRS)	607017			85473	748		1	P49589	85473	748	Cysteine--tRNA ligase, cytoplasmic (EC 6.1.1.16) (Cysteinyl-tRNA synthetase) (CysRS)			0.000187301		24	23	23	14	17	17	15	23	22		24	23	23	14	17	17	15	23	22		24(24)	23(23)	23(23)	14(14)	17(17)	17(17)	15(15)	23(23)	22(22)		YYY YYY YYY
4599	Q8IUX7	Adipocyte enhancer-binding protein 1 (AE-binding protein 1) (Aortic carboxypeptidase-like protein)	606326			130929	1158		1	Q8IUX7	130929	1158	Adipocyte enhancer-binding protein 1 (AE-binding protein 1) (Aortic carboxypeptidase-like protein)			0.000187301		20	21	20	11	20	20	12	16	19		21	22	20	11	21	21	12	17	20		20(21)	21(22)	20(20)	11(11)	20(21)	20(21)	12(12)	16(17)	19(20)		YYY YYY YYY
3055	Q01813	ATP-dependent 6-phosphofructokinase, platelet type (ATP-PFK) (PFK-P) (EC 2.7.1.11) (6-phosphofructokinase type C) (Phosphofructo-1-kinase isozyme C) (PFK-C) (Phosphohexokinase)	605949			85596	784		1	Q01813	85596	784	ATP-dependent 6-phosphofructokinase, platelet type (ATP-PFK) (PFK-P) (EC 2.7.1.11) (6-phosphofructokinase type C) (Phosphofructo-1-kinase isozyme C) (PFK-C) (Phosphohexokinase)			0.000187301		18	19	17	17	16	18	17	18	18		18	19	17	17	16	18	17	18	18		18(18)	19(19)	17(17)	17(17)	16(16)	18(18)	17(17)	18(18)	18(18)		YYY YYY YYY
2661	P55145	Mesencephalic astrocyte-derived neurotrophic factor (Arginine-rich protein) (Protein ARMET)	604845			20700	182		1	P55145	20700	182	Mesencephalic astrocyte-derived neurotrophic factor (Arginine-rich protein) (Protein ARMET)			0.000187301		11	12	11	8	9	10	7	12	9		11	12	11	8	9	10	7	12	9		11(11)	12(12)	11(11)	8(8)	9(9)	10(10)	7(7)	12(12)	9(9)		YYY YYY YYY
5720	Q99613	Eukaryotic translation initiation factor 3 subunit C (eIF3c) (Eukaryotic translation initiation factor 3 subunit 8) (eIF3 p110)	604840			105344	913		1	Q99613	105344	913	Eukaryotic translation initiation factor 3 subunit C (eIF3c) (Eukaryotic translation initiation factor 3 subunit 8) (eIF3 p110)			0.000187301		1	1	1	0	0	0	0	1	1		21	21	22	10	16	15	13	22	22		1(21)	1(21)	1(22)	0(10)	0(16)	0(15)	0(13)	1(22)	1(22)		NNN NNN NNN
4186	Q6NYC8	Phostensin (Protein phosphatase 1 F-actin cytoskeleton-targeting subunit) (Protein phosphatase 1 regulatory subunit 18)	603562			67943	613		1	Q6NYC8	67943	613	Phostensin (Protein phosphatase 1 F-actin cytoskeleton-targeting subunit) (Protein phosphatase 1 regulatory subunit 18)			0.000187301		21	20	18	14	19	21	14	21	19		21	20	18	14	19	21	14	21	19		21(21)	20(20)	18(18)	14(14)	19(19)	21(21)	14(14)	21(21)	19(19)		YYY YYY YYY
4966	Q8TAQ2	SWI/SNF complex subunit SMARCC2 (BRG1-associated factor 170) (BAF170) (SWI/SNF complex 170 kDa subunit) (SWI/SNF-related matrix-associated actin-dependent regulator of chromatin subfamily C member 2)	603485			132879	1214		2	Q8TAQ2;Q92922	132879;122867	1214;1105	SWI/SNF complex subunit SMARCC2 (BRG1-associated factor 170) (BAF170) (SWI/SNF complex 170 kDa subunit) (SWI/SNF-related matrix-associated actin-dependent regulator of chromatin subfamily C member 2);SWI/SNF complex subunit SMARCC1 (BRG1-associated factor 155) (BAF155) (SWI/SNF complex 155 kDa subunit) (SWI/SNF-related matrix-associated actin-dependent regulator of chromatin subfamily C member 1)			0.000187301		0	0	0	0	0	0	0	0	0		8	7	8	7	8	8	8	8	8		0(8)	0(7)	0(8)	0(7)	0(8)	0(8)	0(8)	0(8)	0(8)		NNN NNN NNN
4265	Q6UVK1	Chondroitin sulfate proteoglycan 4 (Chondroitin sulfate proteoglycan NG2) (Melanoma chondroitin sulfate proteoglycan) (Melanoma-associated chondroitin sulfate proteoglycan)	601970			250537	2322		1	Q6UVK1	250537	2322	Chondroitin sulfate proteoglycan 4 (Chondroitin sulfate proteoglycan NG2) (Melanoma chondroitin sulfate proteoglycan) (Melanoma-associated chondroitin sulfate proteoglycan)			0.000187301		52	53	52	41	50	56	35	53	53		52	53	52	41	50	56	35	53	53		52(52)	53(53)	52(52)	41(41)	50(50)	56(56)	35(35)	53(53)	53(53)		YYY YYY YYY
3401	Q13619	Cullin-4A (CUL-4A)	601360			87680	759		2	Q13619;Q13620	87680;103982	759;913	Cullin-4A (CUL-4A);Cullin-4B (CUL-4B)			0.000187301		0	0	0	0	0	0	0	0	0		9	8	8	6	7	7	7	10	9		0(9)	0(8)	0(8)	0(6)	0(7)	0(7)	0(7)	0(10)	0(9)		NNN NNN NNN
3355	Q13435	Splicing factor 3B subunit 2 (Pre-mRNA-splicing factor SF3b 145 kDa subunit) (SF3b145) (Spliceosome-associated protein 145) (SAP 145)	601297			100228	895		1	Q13435	100228	895	Splicing factor 3B subunit 2 (Pre-mRNA-splicing factor SF3b 145 kDa subunit) (SF3b145) (Spliceosome-associated protein 145) (SAP 145)			0.000187301		25	25	24	15	24	26	19	21	23		25	25	24	15	24	26	19	21	23		25(25)	25(25)	24(24)	15(15)	24(24)	26(26)	19(19)	21(21)	23(23)		YYY YYY YYY
2688	P56192	Methionine--tRNA ligase, cytoplasmic (EC 6.1.1.10) (Methionyl-tRNA synthetase) (MetRS)	600498			101116	900		1	P56192	101116	900	Methionine--tRNA ligase, cytoplasmic (EC 6.1.1.10) (Methionyl-tRNA synthetase) (MetRS)			0.000187301		26	25	25	12	18	22	15	25	26		26	25	25	12	18	22	15	25	26		26(26)	25(25)	25(25)	12(12)	18(18)	22(22)	15(15)	25(25)	26(26)		YYY YYY YYY
5251	Q93052	Lipoma-preferred partner (LIM domain-containing preferred translocation partner in lipoma)	599463			65746	612		1	Q93052	65746	612	Lipoma-preferred partner (LIM domain-containing preferred translocation partner in lipoma)			0.000187301		17	15	14	13	15	16	11	11	16		17	15	14	13	15	16	11	11	16		17(17)	15(15)	14(14)	13(13)	15(15)	16(16)	11(11)	11(11)	16(16)		YYY YYY YYY
6013	Q9BZE4	GTP-binding protein 4 (Chronic renal failure gene protein) (GTP-binding protein NGB) (Nucleolar GTP-binding protein 1)	599317			73964	634		1	Q9BZE4	73964	634	GTP-binding protein 4 (Chronic renal failure gene protein) (GTP-binding protein NGB) (Nucleolar GTP-binding protein 1)			0.000187301		26	26	25	19	22	24	19	24	26		26	26	25	19	22	24	19	24	26		26(26)	26(26)	25(25)	19(19)	22(22)	24(24)	19(19)	24(24)	26(26)		YYY YYY YYY
2520	P51149	Ras-related protein Rab-7a (EC 3.6.5.2)	599090			23490	207		1	P51149	23490	207	Ras-related protein Rab-7a (EC 3.6.5.2)			0.000187301		11	11	11	7	11	11	7	10	11		11	11	11	7	11	11	7	10	11		11(11)	11(11)	11(11)	7(7)	11(11)	11(11)	7(7)	10(10)	11(11)		YYY YYY YYY
6736	Q9P0J0	NADH dehydrogenase [ubiquinone] 1 alpha subcomplex subunit 13 (Cell death regulatory protein GRIM-19) (Complex I-B16.6) (CI-B16.6) (Gene associated with retinoic and interferon-induced mortality 19 protein) (GRIM-19) (Gene associated with retinoic and IFN-induced mortality 19 protein) (NADH-ubiquinone oxidoreductase B16.6 subunit)	598839			16698	144		1	Q9P0J0	16698	144	NADH dehydrogenase [ubiquinone] 1 alpha subcomplex subunit 13 (Cell death regulatory protein GRIM-19) (Complex I-B16.6) (CI-B16.6) (Gene associated with retinoic and interferon-induced mortality 19 protein) (GRIM-19) (Gene associated with retinoic and IFN-induced mortality 19 protein) (NADH-ubiquinone oxidoreductase B16.6 subunit)			0.000187301		8	7	7	5	6	7	8	8	7		8	7	7	5	6	7	8	8	7		8(8)	7(7)	7(7)	5(5)	6(6)	7(7)	8(8)	8(8)	7(7)		YYY YYY YYY
2967	P81605	Dermcidin (EC 3.4.-.-) (Preproteolysin) [Cleaved into: Survival-promoting peptide	597645			11284	110		1	P81605	11284	110	Dermcidin (EC 3.4.-.-) (Preproteolysin) [Cleaved into: Survival-promoting peptide; DCD-1]			0.000187301		2	3	3	3	3	3	3	3	2		2	3	3	3	3	3	3	3	2		2(2)	3(3)	3(3)	3(3)	3(3)	3(3)	3(3)	3(3)	2(2)		YYY YYY YYY
3345	Q13409	Cytoplasmic dynein 1 intermediate chain 2 (Cytoplasmic dynein intermediate chain 2) (Dynein intermediate chain 2, cytosolic) (DH IC-2)	596969			71457	638		1	Q13409	71457	638	Cytoplasmic dynein 1 intermediate chain 2 (Cytoplasmic dynein intermediate chain 2) (Dynein intermediate chain 2, cytosolic) (DH IC-2)			0.000187301		14	15	13	11	13	13	10	14	14		14	15	13	11	13	13	10	14	14		14(14)	15(15)	13(13)	11(11)	13(13)	13(13)	10(10)	14(14)	14(14)		YYY YYY YYY
6332	Q9HB63	Netrin-4 (Beta-netrin) (Hepar-derived netrin-like protein)	594586			70071	628		1	Q9HB63	70071	628	Netrin-4 (Beta-netrin) (Hepar-derived netrin-like protein)			0.000187301		12	9	11	10	11	11	13	14	13		12	9	11	10	11	11	13	14	13		12(12)	9(9)	11(11)	10(10)	11(11)	11(11)	13(13)	14(14)	13(13)		YYY YYY YYY
5021	Q8TDN6	Ribosome biogenesis protein BRX1 homolog (Brix domain-containing protein 2)	594109			41401	353		1	Q8TDN6	41401	353	Ribosome biogenesis protein BRX1 homolog (Brix domain-containing protein 2)			0.000187301		15	13	13	12	13	13	8	12	15		15	13	13	12	13	13	8	12	15		15(15)	13(13)	13(13)	12(12)	13(13)	13(13)	8(8)	12(12)	15(15)		YYY YYY YYY
2735	P60468	Protein transport protein Sec61 subunit beta	592640			9974	96		1	P60468	9974	96	Protein transport protein Sec61 subunit beta			0.000187301		3	3	3	3	3	3	2	3	3		3	3	3	3	3	3	2	3	3		3(3)	3(3)	3(3)	3(3)	3(3)	3(3)	2(2)	3(3)	3(3)		YYY YYY YYY
787	O94901	SUN domain-containing protein 1 (Protein unc-84 homolog A) (Sad1/unc-84 protein-like 1)	592041			87110	785		1	O94901	87110	785	SUN domain-containing protein 1 (Protein unc-84 homolog A) (Sad1/unc-84 protein-like 1)			0.000187301		29	27	29	23	25	28	25	29	29		29	27	29	23	25	28	25	29	29		29(29)	27(27)	29(29)	23(23)	25(25)	28(28)	25(25)	29(29)	29(29)		YYY YYY YYY
1545	P13497	Bone morphogenetic protein 1 (BMP-1) (EC 3.4.24.19) (Mammalian tolloid protein) (mTld) (Procollagen C-proteinase) (PCP)	591388			111249	986		1	P13497	111249	986	Bone morphogenetic protein 1 (BMP-1) (EC 3.4.24.19) (Mammalian tolloid protein) (mTld) (Procollagen C-proteinase) (PCP)			0.000187301		17	18	18	16	17	16	15	18	18		17	18	18	16	17	16	15	18	18		17(17)	18(18)	18(18)	16(16)	17(17)	16(16)	15(15)	18(18)	18(18)		YYY YYY YYY
3813	Q16851	UTP--glucose-1-phosphate uridylyltransferase (EC 2.7.7.9) (UDP-glucose pyrophosphorylase) (UDPGP) (UGPase)	590885			56940	508		1	Q16851	56940	508	UTP--glucose-1-phosphate uridylyltransferase (EC 2.7.7.9) (UDP-glucose pyrophosphorylase) (UDPGP) (UGPase)			0.000187301		24	24	23	14	19	19	19	24	21		24	24	23	14	19	19	19	24	21		24(24)	24(24)	23(23)	14(14)	19(19)	19(19)	19(19)	24(24)	21(21)		YYY YYY YYY
4724	Q8N183	NADH dehydrogenase [ubiquinone] 1 alpha subcomplex assembly factor 2 (B17.2-like) (B17.2L) (Mimitin) (Myc-induced mitochondrial protein) (MMTN) (NDUFA12-like protein)	590075			19856	169		1	Q8N183	19856	169	NADH dehydrogenase [ubiquinone] 1 alpha subcomplex assembly factor 2 (B17.2-like) (B17.2L) (Mimitin) (Myc-induced mitochondrial protein) (MMTN) (NDUFA12-like protein)			0.000187301		9	9	9	4	6	5	5	9	9		9	9	9	4	6	5	5	9	9		9(9)	9(9)	9(9)	4(4)	6(6)	5(5)	5(5)	9(9)	9(9)		YYY YYY YYY
5914	Q9BVK6	Transmembrane emp24 domain-containing protein 9 (GMP25) (Glycoprotein 25L2) (p24 family protein alpha-2) (p24alpha2) (p25)	589556			27277	235		1	Q9BVK6	27277	235	Transmembrane emp24 domain-containing protein 9 (GMP25) (Glycoprotein 25L2) (p24 family protein alpha-2) (p24alpha2) (p25)			0.000187301		6	6	6	5	5	6	5	6	6		6	6	6	5	5	6	5	6	6		6(6)	6(6)	6(6)	5(5)	5(5)	6(6)	5(5)	6(6)	6(6)		YYY YYY YYY
3291	Q13151	Heterogeneous nuclear ribonucleoprotein A0 (hnRNP A0)	588879			30841	305		1	Q13151	30841	305	Heterogeneous nuclear ribonucleoprotein A0 (hnRNP A0)			0.000187301		7	7	7	4	7	6	7	7	7		7	7	7	4	7	6	7	7	7		7(7)	7(7)	7(7)	4(4)	7(7)	6(6)	7(7)	7(7)	7(7)		YYY YYY YYY
7130	Q9Y230	RuvB-like 2 (EC 3.6.4.12) (48 kDa TATA box-binding protein-interacting protein) (48 kDa TBP-interacting protein) (51 kDa erythrocyte cytosolic protein) (ECP-51) (INO80 complex subunit J) (Repressing pontin 52) (Reptin 52) (TIP49b) (TIP60-associated protein 54-beta) (TAP54-beta)	588480			51157	463		1	Q9Y230	51157	463	RuvB-like 2 (EC 3.6.4.12) (48 kDa TATA box-binding protein-interacting protein) (48 kDa TBP-interacting protein) (51 kDa erythrocyte cytosolic protein) (ECP-51) (INO80 complex subunit J) (Repressing pontin 52) (Reptin 52) (TIP49b) (TIP60-associated protein 54-beta) (TAP54-beta)			0.000187301		21	22	21	13	18	21	19	21	22		21	22	21	13	18	21	19	21	22		21(21)	22(22)	21(21)	13(13)	18(18)	21(21)	19(19)	21(21)	22(22)		YYY YYY YYY
825	O95168	NADH dehydrogenase [ubiquinone] 1 beta subcomplex subunit 4 (Complex I-B15) (CI-B15) (NADH-ubiquinone oxidoreductase B15 subunit)	587741			15209	129		1	O95168	15209	129	NADH dehydrogenase [ubiquinone] 1 beta subcomplex subunit 4 (Complex I-B15) (CI-B15) (NADH-ubiquinone oxidoreductase B15 subunit)			0.000187301		3	2	2	2	2	2	3	3	3		3	2	2	2	2	2	3	3	3		3(3)	2(2)	2(2)	2(2)	2(2)	2(2)	3(3)	3(3)	3(3)		YYY YYY YYY
2519	P51148	Ras-related protein Rab-5C (EC 3.6.5.2) (L1880) (RAB5L)	587344			23483	216		1	P51148	23483	216	Ras-related protein Rab-5C (EC 3.6.5.2) (L1880) (RAB5L)			0.000187301		6	5	6	5	6	6	6	6	6		6	5	6	5	6	6	6	6	6		6(6)	5(5)	6(6)	5(5)	6(6)	6(6)	6(6)	6(6)	6(6)		YYY YYY YYY
1293	P07814	Bifunctional glutamate/proline--tRNA ligase (Bifunctional aminoacyl-tRNA synthetase) (Cell proliferation-inducing gene 32 protein) (Glutamatyl-prolyl-tRNA synthetase) [Includes: Glutamate--tRNA ligase (EC 6.1.1.17) (Glutamyl-tRNA synthetase) (GluRS)	587246			170591	1512		1	P07814	170591	1512	Bifunctional glutamate/proline--tRNA ligase (Bifunctional aminoacyl-tRNA synthetase) (Cell proliferation-inducing gene 32 protein) (Glutamatyl-prolyl-tRNA synthetase) [Includes: Glutamate--tRNA ligase (EC 6.1.1.17) (Glutamyl-tRNA synthetase) (GluRS); Proline--tRNA ligase (EC 6.1.1.15) (Prolyl-tRNA synthetase)]			0.000187301		51	49	46	27	37	42	38	48	46		51	49	46	27	37	42	38	48	46		51(51)	49(49)	46(46)	27(27)	37(37)	42(42)	38(38)	48(48)	46(46)		YYY YYY YYY
6874	Q9UGI8	Testin (TESS)	586617			47996	421		1	Q9UGI8	47996	421	Testin (TESS)			0.000187301		15	16	15	18	17	18	9	13	11		15	16	15	18	17	18	9	13	11		15(15)	16(16)	15(15)	18(18)	17(17)	18(18)	9(9)	13(13)	11(11)		YYY YYY YYY
1221	P05543	Thyroxine-binding globulin (Serpin A7) (T4-binding globulin)	585358			46325	415		1	P05543	46325	415	Thyroxine-binding globulin (Serpin A7) (T4-binding globulin)			0.000187301		9	8	7	8	8	5	9	9	8		9	8	7	8	8	5	9	9	8		9(9)	8(8)	7(7)	8(8)	8(8)	5(5)	9(9)	9(9)	8(8)		YYY YYY YYY
2888	P63010	AP-2 complex subunit beta (AP105B) (Adaptor protein complex AP-2 subunit beta) (Adaptor-related protein complex 2 subunit beta) (Beta-2-adaptin) (Beta-adaptin) (Clathrin assembly protein complex 2 beta large chain) (Plasma membrane adaptor HA2/AP2 adaptin beta subunit)	585278			104553	937		1	P63010	104553	937	AP-2 complex subunit beta (AP105B) (Adaptor protein complex AP-2 subunit beta) (Adaptor-related protein complex 2 subunit beta) (Beta-2-adaptin) (Beta-adaptin) (Clathrin assembly protein complex 2 beta large chain) (Plasma membrane adaptor HA2/AP2 adaptin beta subunit)			0.000187301		18	14	16	10	17	18	13	16	17		18	14	16	10	17	18	13	16	17		18(18)	14(14)	16(16)	10(10)	17(17)	18(18)	13(13)	16(16)	17(17)		YYY YYY YYY
627	O75352	Mannose-P-dolichol utilization defect 1 protein (Suppressor of Lec15 and Lec35 glycosylation mutation homolog) (SL15)	584334			26638	247		1	O75352	26638	247	Mannose-P-dolichol utilization defect 1 protein (Suppressor of Lec15 and Lec35 glycosylation mutation homolog) (SL15)			0.000187301		3	2	2	2	2	2	2	3	3		3	2	2	2	2	2	2	3	3		3(3)	2(2)	2(2)	2(2)	2(2)	2(2)	2(2)	3(3)	3(3)		YYY YYY YYY
2715	P57740	Nuclear pore complex protein Nup107 (107 kDa nucleoporin) (Nucleoporin Nup107)	583343			106374	925		1	P57740	106374	925	Nuclear pore complex protein Nup107 (107 kDa nucleoporin) (Nucleoporin Nup107)			0.000187301		31	26	29	28	31	32	22	31	29		31	26	29	28	31	32	22	31	29		31(31)	26(26)	29(29)	28(28)	31(31)	32(32)	22(22)	31(31)	29(29)		YYY YYY YYY
3615	Q15029	116 kDa U5 small nuclear ribonucleoprotein component (Elongation factor Tu GTP-binding domain-containing protein 2) (SNU114 homolog) (hSNU114) (U5 snRNP-specific protein, 116 kDa) (U5-116 kDa)	583138			109436	972		1	Q15029	109436	972	116 kDa U5 small nuclear ribonucleoprotein component (Elongation factor Tu GTP-binding domain-containing protein 2) (SNU114 homolog) (hSNU114) (U5 snRNP-specific protein, 116 kDa) (U5-116 kDa)			0.000187301		33	32	31	26	31	34	29	32	30		33	32	31	26	31	34	29	32	30		33(33)	32(32)	31(31)	26(26)	31(31)	34(34)	29(29)	32(32)	30(30)		YYY YYY YYY
2596	P52948	Nuclear pore complex protein Nup98-Nup96 (EC 3.4.21.-) [Cleaved into: Nuclear pore complex protein Nup98 (98 kDa nucleoporin) (Nucleoporin Nup98) (Nup98)	582153			197579	1817		1	P52948	197579	1817	Nuclear pore complex protein Nup98-Nup96 (EC 3.4.21.-) [Cleaved into: Nuclear pore complex protein Nup98 (98 kDa nucleoporin) (Nucleoporin Nup98) (Nup98); Nuclear pore complex protein Nup96 (96 kDa nucleoporin) (Nucleoporin Nup96) (Nup96)]			0.000187301		47	44	44	39	43	44	36	44	47		47	44	44	39	43	44	36	44	47		47(47)	44(44)	44(44)	39(39)	43(43)	44(44)	36(36)	44(44)	47(47)		YYY YYY YYY
6581	Q9NVI7	ATPase family AAA domain-containing protein 3A	582054			71369	634		1	Q9NVI7	71369	634	ATPase family AAA domain-containing protein 3A			0.000187301		7	7	7	5	5	6	5	7	7		10	9	10	7	8	8	8	10	10		7(10)	7(9)	7(10)	5(7)	5(8)	6(8)	5(8)	7(10)	7(10)		YYY YYY YYY
3143	Q07021	Complement component 1 Q subcomponent-binding protein, mitochondrial (ASF/SF2-associated protein p32) (Glycoprotein gC1qBP) (C1qBP) (Hyaluronan-binding protein 1) (Mitochondrial matrix protein p32) (gC1q-R protein) (p33) (SF2AP32)	581802			31362	282		1	Q07021	31362	282	Complement component 1 Q subcomponent-binding protein, mitochondrial (ASF/SF2-associated protein p32) (Glycoprotein gC1qBP) (C1qBP) (Hyaluronan-binding protein 1) (Mitochondrial matrix protein p32) (gC1q-R protein) (p33) (SF2AP32)			0.000187301		3	3	2	2	3	3	3	3	3		3	3	2	2	3	3	3	3	3		3(3)	3(3)	2(2)	2(2)	3(3)	3(3)	3(3)	3(3)	3(3)		YYY YYY YYY
6699	Q9NZI8	Insulin-like growth factor 2 mRNA-binding protein 1 (IGF2 mRNA-binding protein 1) (IMP-1) (IMP1) (Coding region determinant-binding protein) (CRD-BP) (IGF-II mRNA-binding protein 1) (VICKZ family member 1) (Zipcode-binding protein 1) (ZBP-1)	581496			63481	577		1	Q9NZI8	63481	577	Insulin-like growth factor 2 mRNA-binding protein 1 (IGF2 mRNA-binding protein 1) (IMP-1) (IMP1) (Coding region determinant-binding protein) (CRD-BP) (IGF-II mRNA-binding protein 1) (VICKZ family member 1) (Zipcode-binding protein 1) (ZBP-1)			0.000187301		16	16	15	13	14	15	13	14	16		16	16	15	13	14	15	13	14	16		16(16)	16(16)	15(15)	13(13)	14(14)	15(15)	13(13)	14(14)	16(16)		YYY YYY YYY
3126	Q06033	Inter-alpha-trypsin inhibitor heavy chain H3 (ITI heavy chain H3) (ITI-HC3) (Inter-alpha-inhibitor heavy chain 3) (Serum-derived hyaluronan-associated protein) (SHAP)	581442			99849	890		1	Q06033	99849	890	Inter-alpha-trypsin inhibitor heavy chain H3 (ITI heavy chain H3) (ITI-HC3) (Inter-alpha-inhibitor heavy chain 3) (Serum-derived hyaluronan-associated protein) (SHAP)			0.000187301		4	5	3	5	4	4	4	4	5		4	5	3	5	4	4	4	4	5		4(4)	5(5)	3(3)	5(5)	4(4)	4(4)	4(4)	4(4)	5(5)		YYY YYY YYY
7220	Q9Y3A5	Ribosome maturation protein SBDS (Shwachman-Bodian-Diamond syndrome protein)	580417			28764	250		1	Q9Y3A5	28764	250	Ribosome maturation protein SBDS (Shwachman-Bodian-Diamond syndrome protein)			0.000187301		9	10	10	8	9	11	8	10	10		9	10	10	8	9	11	8	10	10		9(9)	10(10)	10(10)	8(8)	9(9)	11(11)	8(8)	10(10)	10(10)		YYY YYY YYY
592	O75146	Huntingtin-interacting protein 1-related protein (HIP1-related protein) (Huntingtin-interacting protein 12) (HIP-12)	580413			119388	1068		1	O75146	119388	1068	Huntingtin-interacting protein 1-related protein (HIP1-related protein) (Huntingtin-interacting protein 12) (HIP-12)			0.000187301		7	9	9	4	5	6	3	7	10		7	9	9	4	5	6	3	7	10		7(7)	9(9)	9(9)	4(4)	5(5)	6(6)	3(3)	7(7)	10(10)		YYY YYY YYY
[truncated: 6,405 more rows]
[truncated: 121 more columns]

## Sheet: Matrisome
ECM proteins (Gene name)
A2M
A2ML1
ABI3BP
ADAM10
ADAM12
ADAM17
ADAM19
ADAM9
ADAMTS1
ADAMTS12
ADAMTS13
ADAMTS14
ADAMTS15
ADAMTS16
[truncated: 338 more rows]
